# Supplementary material for: Hierarchical effects facilitate spreading processes on synthetic and empirical multilayer networks
Source: PLoS One. 2021 Jun 9;16(6):e0252266. doi: 10.1371/journal.pone.0252266 (PMC8189515; doi:10.1371/journal.pone.0252266)
Supplement: S1 Appendix — Analysis of the hierarchical spreading model on a Polish Manufacturing network as a secondary empirical source to supplement the presented SNL data. (ZIP) [file pone.0252266.s001.zip › S1_Appendix.tex]

% Template for PLoS
% Version 3.5 March 2018
%
% % % % % % % % % % % % % % % % % % % % % %
%
% -- IMPORTANT NOTE
%
% This template contains comments intended 
% to minimize problems and delays during our production 
% process. Please follow the template instructions
% whenever possible.
%
% % % % % % % % % % % % % % % % % % % % % % % 
%
% Once your paper is accepted for publication, 
% PLEASE REMOVE ALL TRACKED CHANGES in this file 
% and leave only the final text of your manuscript. 
% PLOS recommends the use of latexdiff to track changes during review, as this will help to maintain a clean tex file.
% Visit https://www.ctan.org/pkg/latexdiff?lang=en for info or contact us at latex@plos.org.
%
%
% There are no restrictions on package use within the LaTeX files except that 
% no packages listed in the template may be deleted.
%
% Please do not include colors or graphics in the text.
%
% The manuscript LaTeX source should be contained within a single file (do not use \input, \externaldocument, or similar commands).
%
% % % % % % % % % % % % % % % % % % % % % % %
%
% -- FIGURES AND TABLES
%
% Please include tables/figure captions directly after the paragraph where they are first cited in the text.
%
% DO NOT INCLUDE GRAPHICS IN YOUR MANUSCRIPT
% - Figures should be uploaded separately from your manuscript file. 
% - Figures generated using LaTeX should be extracted and removed from the PDF before submission. 
% - Figures containing multiple panels/subfigures must be combined into one image file before submission.
% For figure citations, please use "Fig" instead of "Figure".
% See http://journals.plos.org/plosone/s/figures for PLOS figure guidelines.
%
% Tables should be cell-based and may not contain:
% - spacing/line breaks within cells to alter layout or alignment
% - do not nest tabular environments (no tabular environments within tabular environments)
% - no graphics or colored text (cell background color/shading OK)
% See http://journals.plos.org/plosone/s/tables for table guidelines.
%
% For tables that exceed the width of the text column, use the adjustwidth environment as illustrated in the example table in text below.
%
% % % % % % % % % % % % % % % % % % % % % % % %
%
% -- EQUATIONS, MATH SYMBOLS, SUBSCRIPTS, AND SUPERSCRIPTS
%
% IMPORTANT
% Below are a few tips to help format your equations and other special characters according to our specifications. For more tips to help reduce the possibility of formatting errors during conversion, please see our LaTeX guidelines at http://journals.plos.org/plosone/s/latex
%
% For inline equations, please be sure to include all portions of an equation in the math environment.  For example, x$^2$ is incorrect; this should be formatted as $x^2$ (or $\mathrm{x}^2$ if the romanized font is desired).
%
% Do not include text that is not math in the math environment. For example, CO2 should be written as CO\textsubscript{2} instead of CO$_2$.
%
% Please add line breaks to long display equations when possible in order to fit size of the column. 
%
% For inline equations, please do not include punctuation (commas, etc) within the math environment unless this is part of the equation.
%
% When adding superscript or subscripts outside of brackets/braces, please group using {}.  For example, change "[U(D,E,\gamma)]^2" to "{[U(D,E,\gamma)]}^2". 
%
% Do not use \cal for caligraphic font.  Instead, use \mathcal{}
%
% % % % % % % % % % % % % % % % % % % % % % % % 
%
% Please contact latex@plos.org with any questions.
%
% % % % % % % % % % % % % % % % % % % % % % % %

\documentclass[10pt,letterpaper]{article}
\usepackage[top=0.85in,left=2.75in,footskip=0.75in]{geometry}
%\usepackage[top=0.85in,left=1.5in,footskip=0.75in]{geometry}

% amsmath and amssymb packages, useful for mathematical formulas and symbols
\usepackage{amsmath,amssymb}

% Use adjustwidth environment to exceed column width (see example table in text)
\usepackage{changepage}

% Use Unicode characters when possible
\usepackage[utf8x]{inputenc}

% textcomp package and marvosym package for additional characters
\usepackage{textcomp,marvosym}

% cite package, to clean up citations in the main text. Do not remove.
\usepackage{cite}

% Use nameref to cite supporting information files (see Supporting Information section for more info)
\usepackage{nameref,hyperref}

% line numbers
\usepackage[right]{lineno}

% ligatures disabled
\usepackage{microtype}
\DisableLigatures[f]{encoding = *, family = * }

% color can be used to apply background shading to table cells only
\usepackage[table,dvipsnames]{xcolor}

% array package and thick rules for tables
\usepackage{array}

% create "+" rule type for thick vertical lines
\newcolumntype{+}{!{\vrule width 2pt}}

% create \thickcline for thick horizontal lines of variable length
\newlength\savedwidth
\newcommand\thickcline[1]{%
	\noalign{\global\savedwidth\arrayrulewidth\global\arrayrulewidth 2pt}%
	\cline{#1}%
	\noalign{\vskip\arrayrulewidth}%
	\noalign{\global\arrayrulewidth\savedwidth}%
}

% \thickhline command for thick horizontal lines that span the table
\newcommand\thickhline{\noalign{\global\savedwidth\arrayrulewidth\global\arrayrulewidth 2pt}%
	\hline
	\noalign{\global\arrayrulewidth\savedwidth}}


% Remove comment for double spacing
%\usepackage{setspace} 
%\doublespacing

% Text layout
\raggedright
\setlength{\parindent}{0.5cm}
\textwidth 5.25in 
\textheight 8.75in

% Bold the 'Figure #' in the caption and separate it from the title/caption with a period
% Captions will be left justified
\usepackage[aboveskip=1pt,labelfont=bf,labelsep=period,justification=raggedright,singlelinecheck=off]{caption}
\renewcommand{\figurename}{Fig}

% Use the PLoS provided BiBTeX style
\bibliographystyle{plos2015}

% Remove brackets from numbering in List of References
\makeatletter
\renewcommand{\@biblabel}[1]{\quad#1.}
\makeatother


% Header and Footer with logo
\usepackage{lastpage,fancyhdr,graphicx}
\usepackage{epstopdf}
%\pagestyle{myheadings}
\pagestyle{fancy}
\fancyhf{}
%\setlength{\headheight}{27.023pt}
%\lhead{\includegraphics[width=2.0in]{PLOS-submission.eps}}
\rfoot{\thepage/\pageref{LastPage}}
\renewcommand{\headrulewidth}{0pt}
\renewcommand{\footrule}{\hrule height 2pt \vspace{2mm}}
\fancyheadoffset[L]{2.25in}
\fancyfootoffset[L]{2.25in}
\lfoot{\today}

%% Include all macros below

\renewcommand{\thepage}{S1.\arabic{page}}
\renewcommand{\thesection}{S1.\arabic{section}}
\renewcommand{\thetable}{S1.\arabic{table}}
\renewcommand{\thefigure}{S1.\arabic{figure}}

%% END MACROS SECTION


\begin{document}

\linenumbers

\section*{S1 Appendix. Background plots, elaborations, and Polish manufacturing data.}

\subsection*{Background plots and elaborations}

\subsubsection*{State dynamics and parameterization}
The state transitions of the Dosage Model studied here closely follow the standard SIR dynamics common to this type of study, with key differences brought about by the inclusion of individual memory in the model allowing for metastable states and long persistence times of the $I$ compartment. As noted in \cite{Dodds2005}, incorporation of memory increases the complexity of the model dynamics, which leads to an intractable analytical solution for the class of dynamics in this model. However, utilizing numerical simulation similar to that conducted in the original paper by Dodds and Watts, we have created average timeseries plots, shown in Fig \ref{fig:timeseries}. This plot shows the dynamics for the various cases of study in our system, all with seed size $0.015N$ as in the analysis in the paper. The curves are unsurprisingly qualitatively similar to the standard SIR model but with the longer tail characteristic of the dosage variant used here. We include this plot here to increase clarity on the general time dynamics of the simulations while the main paper provides a more in depth study of the characteristic features of these simulations. simulations. Namely, the main paper describes in greater detail the maximum infected population (Fig. 3 and Fig. 5 of main paper) and the persistence of the tail (timeseries plots in Fig. 6 of main paper).

\begin{figure}[!h]
	\centering
	%\includegraphics[width=\textwidth]{./figures/S1_fig1}
	\caption{{\bf State dynamics over time for the SNL networks.}
		The timeries of the state dynamics for each of the test cases for the SNL networks. Seeded to $0.015N$ and averaged over $1000$ simulations allowed to run for $1000$ system timesteps.}
	\label{fig:timeseries}
\end{figure}

It should be noted that the innovation can reach full, absorbing consensus only in the $SI$ analogous cases where the removal rate is zero (shown in Fig 4 of the main paper). In the long time limit, for any model with an $R$ state, the only possible end state of the system is the eradication of the infection as the lack of infection yields the only static state of the system. However, as shown in the persistent tails of the infected popluations in each case of Fig \ref{fig:timeseries}, with the individual memory introduced by the dosage model the system can reach metastable states that lead to surprisingly long tails as shown in Fig. 6 of the main paper.

The persistence of this metastable state is controlled via the system parameters used in each simulation \cite{Dodds2005}. For the case investigated here with a nonzero removal rate, an absorbing $R$ state ($\rho=0$ where $\rho$ is the probability of moving from state $R$ to state $S$) and a memory window of $T>1$ the system stays within a single class of model as described in (Dodds 2005) for all values of $T>1$ and $1>r>0$. In that paper, they investigate the critical points and phase transitions that arise from different parameter values, including this class of model, and show that with a removal rate of $r=0.2$, as used in our model, varying the time window simply has the effect of increasing the tail of the simulation and lengthening the time spent in the metastable state. Futher, Dodds and Watts show that the effect of the timing window on the persistence time of the infection is an exponential relationship across values of $T$, where $t_{max} \propto \exp{(\alpha T)}$ (Eq 29 in their paper), indicating that increasing this timing window simply extends the tail of the simulation.

\subsubsection*{Synthetic hierarchical networks}
The synthetic networks used here utilize a two-layer hierarchy consisting of a staff layer and a management layer. First the staff layer is created (here using a Random Geometric Graph) that is then divided into a set number of communities $c$ via the Fluid Communities algorithm~\cite{Pares2018}. The creation of the manager layer is done via the creation of new nodes that are spawned as a secondary network, then interconnected to the staff network with interlayer edges only connecting managers to a single downstream community each. The number of nodes in the management layer is exactly equal to the number of partitions created in the staff layer, $m=c=0.06N$. This is exactly analogous to the interlayer connections used in the empirical datasets, and the intralayer connections between the managers are created independently based on the schemes described (including no connections, full connections, ER, BA, and RGG graphs). For the sort of organizational structure studied here, the size of the downstream group and the degree of the node in the upstream layer are not strongly correlated (as shown in Fig \ref{fig:layer_correlation}) and thus, we do not consider any importance measures for managers when assigning communities for manager attachments (see S2 Sample Code for an example of this process). For other organizations and contexts, it may be prudent to utilize node importance or centrality measures when assigning downstream communities.

\begin{figure}[!h]
	\centering
	%\includegraphics[width=.75\textwidth]{./figures/S1_fig2}
	\caption{{\bf The downstream vs intralayer degrees of nodes in the first management layer of the SNL Line-Org network.} The correlation between downstream and intralayer degree for the fist management layer of the SNL Line-Org network, showing the correlation of intralayer importance versus size of managed group for the first management layer in the empirical network).}
	\label{fig:layer_correlation}
\end{figure}

The staff level communities created via the Fluid Communities algorithm are consistent in size and number of communities. In each simulation case there were exactly $0.06N$ partitions (for the case of system size $N=1000$ there were $60$ communities), and the communities generated from this process have an average size of 16.667 nodes with a standard deviation of 5.642 and are distributed as a skewed normal distribution with skewing parameter $\alpha=2.600$, location $\xi=10.417$ and scale $\omega=8.420$. This fit is exemplified in Fig \ref{fig:communities}, where we show the occurrences of different community sizes within the generation of 10000 networks, each of size $N=1000$ and divided into 60 community partitions (as in the main paper) for a total sample of 600,000 communities compared to the distribution.

\begin{figure}[!h]
	\centering
	%\includegraphics[width=.75\textwidth]{./figures/S1_fig3}
	\caption{{\bf Distribution of communities in synthetic hierarchical network.}
		Here we show the fit of the communities produced by the Fluid Communities algorithm with a skeweed normal distribution, exemplifying the expected community sizes that are used in the synthetic hierarchical network scheme.}
	\label{fig:communities}
\end{figure}


\subsection*{Polish manufacturing network.}
While the laboratory network used in the main article represents a novel empirical network to test the proposed model on, it also represents only a single representation and size of such a corporate hierarchy network. In the interest of results reproduction, we repeat the main experiments from the main text of the paper on a publically available Polish manufacturing dataset \cite{michalski2014,networkDynamicData}. This dataset is a $167$ node network of employees that work at a manufacturing plant in Poland. It contains the direct reporting structure as well as the quantity of emails sent between employees over a nine month span in 2010. For the purposes of comparison to the main paper, we utilize this data to build two analogous networks to those built from the SNL dataset. The dataset is similar in many ways to the SNL dataset, but much smaller, allowing for a useful comparison points to ensure results hold in small organizations. There are five total layers, and when accounting for removing disconnected components there are a total of $154$ nodes: $120$ staff, $31$ Level 1 Managers, and one node for Levels $3-5$ management.

First, we utilize the reporting structure to build a Manufacturing Line-Org network, connecting management with direct subordinates as well as implementing complete graphs between the subordinates underneath a single manager. For the purposes of network levels, managers are assigned a level equal to the depth of the management chain below them. For example, a staff node with no subordinates is considered to be the bottom layer of the network, while a node with a single layer of subordinates beneath them is considered to be a Level 1 Manager in the second layer of the network.

The second network, built in analogue to the Project network in the SNL networks, utilizes the email data to build an interaction social network, the Manufacturing Email network. To this end, we temporally flatten out timescale in order to obtain a static network where we deal solely with the total volume of messages send between nodes. Then, we impose an edge threshold of $34$ emails such that only nodes that contain at least $34$ emails between are connected in the network. The threshold $34$ is chosen, as in the body of the main paper, to enforce an equal average degree for the Polish Email network and the Polish Line-Org network.

\begin{table}[!ht]
	\centering
	\begin{adjustwidth}{-2.25in}{0in} % Comment out/remove adjustwidth environment if table fits in text column.
		\centering
		\caption{\bf Network statistics of empirical manufacturing networks by layer.}
		\begin{tabular}{cccc|ccc}
			
			\multicolumn{1}{c}{} & \multicolumn{3}{c}{\bf Manufacturing Line-Org} & \multicolumn{3}{c}{\bf Manufacturing Email}\\
			%\thickcline{2-7}
			& $\langle C_{centrality} \rangle$ & $\langle k \rangle$ & $\langle C_{clustering} \rangle$ & $\langle C_{centrality}\rangle$ & $\langle k \rangle$ & $\langle C_{clustering} \rangle$\\[2pt]
			\thickcline{2-7} 
			\multicolumn{1}{c|}{Layer 1} & 0.26 & 6.61 & 0.94 & 0.34 & 6.30 & 0.36 \\ 
			\multicolumn{1}{c|}{Layer 2} & 0.33 & 12.10 & 0.55 & 0.39 & 13.97 & 0.26 \\ 
			\multicolumn{1}{c|}{Layer 3} & 0.39 & 12.00 & 0.52 & 0.33 & 5.00 & 0.30 \\ 
			\multicolumn{1}{c|}{Layer 4} & 0.45& 19.00 & 0.49 & 0.46 & 21.00 & 0.25 \\ 
			\multicolumn{1}{c|}{Layer 5} & 0.37 & 13.00 & 1.0 & 0.44 & 16.00 & 0.30\\ 
			\multicolumn{1}{c|}{Total} & 0.28 & 7.87 & 0.86 & 0.35 & 8.00 & 0.34 \\ 
		\end{tabular}	
		\begin{flushleft} Shows various centrality and clustering statistics for each empirical network to inform on the structure, where $\langle C_{centrality} \rangle$ is the average closeness centrality,  $\langle k \rangle$ is the average degree, and $\langle C_{clustering} \rangle$ is the average clustering coefficient for the nodes in each layer.
		\end{flushleft}
		\label{table:manufacturing_networks}
	\end{adjustwidth}
\end{table}

As shown in Table \ref{table:manufacturing_networks}, these networks show a qualitatively similar structure to the SNL networks, although with lower degree overall and a more convoluted management scheme and less severe management skew in the Email network than the comparable SNL Project network. Considering the size of the networks, the degree to which the edges skew towards the managers is remarkably similar to the SNL dataset. The centrality and clustering are slightly more flat than is seen in the SNL dataset, but overall the two systems are very comparable. The biggest structural differences come from the much smaller size, leaving the network much more dense and shortening the paths from node to node.

\begin{figure}[!h]
	\centering
	%\includegraphics[width=\textwidth]{./figures/S1_fig4}
	\caption{{\bf Max adoption on Manufacturing networks with SIR dynamics. }
		Shows the average maximum population of nodes in state $I$ for each combination of network, seed size, and seed level, averaged over $1000$ runs. Includes a `flat network' consideration, where management advantages are removed. Larger seed sizes for management levels $2$ and $3$, since there is only a single node in those categories.\\
		A: Average max reach in the Manufacturing Line Org network structure. B: Average max reach in the Manufacturing Email network structure.
	}
	\label{fig:sir_max_manufacturing}
\end{figure}

Utilizing the same dynamics as outlined in the body of the main paper, we tested the average maximum infected population at different seed levels, shown in Fig \ref{fig:sir_max_manufacturing}. The advantages of the less centralized Email network still provide a large increase in maximum adoption over the line-org, but with a much denser and less tree-like management structure in this dataset, the Line-Org scheme outperforms its SNL analogue. In all cases, however, incorporating hierarchical dynamics within the model significantly outperforms the flattened network consideration, even when the seeding is only done on the base layer. In these networks, the smaller size of the network means that a minimal seed is not quite the hindrance that it was in the much larger SNL networks, however comparing the case where the seed is at $1.5\%$ and $3\%$ shows that the advantage of larger seeding saturates quickly and shows lower returns for increased seed size.

\begin{figure}[!h]
	
	\centering
	%\includegraphics[width=\textwidth]{./figures/S1_fig5}
	\caption{{\bf Stability of $I$ population in long-time scenarios for the manufacturing networks.}
		All seeds are size $0.15N$ and all data points are averaged over $1000$ runs.\\
		A: The surviving percentage of the maximum infected population over time. B: The raw percentage of nodes in state $I$ over time.}
	\label{fig:manufacturing_timeseries}
\end{figure}

Finally, we repeat the analysis for the long-time tails of the infection, showing an interesting reversal in the trends seen in the main paper. In this case, the Manufacturing Line-Org network, which is more centralized than its SNL counterpart, has a fatter tail in the long time than the Manufacturing Email network. Similar to in the SNL networks, when looking at the percentage of the infected community, the staff seeding slightly outperforms the management seeding, echoing the sentiment of using management as first adopters being slightly unoptimal. It should be noted, however, that neither scheme is able to level off at a relatively stable community like the SNL Project network, and with the much smaller network size these surviving communities are of negligible size and not necessarily representative of slow-dying pockets of nodes. Indeed, rather than an over-performing Manufacturing Line-Org network it appears that this change is driven by a poorly performing Email network, likely driven by the lower skew towards the managers making it a less centralized network than the SNL Project network. Additionally, while there would expected to be high overlap, it is worth noting that the co-working scheme that the Project network draws from is \emph{not} the same as a communication network like the Polish Email network. While they have many similar features, anomalies such as the uncharacteristic low degree of the Level 2 manager relative to the other managers in the Email network may be indicative of its less optimal structure derived from communication patterns that do not normally align with co-working tendencies.


\nolinenumbers

% Either type in your references using
% \begin{thebibliography}{}
% \bibitem{}
% Text
% \end{thebibliography}
%
% or
%
% Compile your BiBTeX database using our plos2015.bst
% style file and paste the contents of your .bbl file
% here. See http://journals.plos.org/plosone/s/latex for 
% step-by-step instructions.
% 
%\bibliography{b2a}
\begin{thebibliography}{1}
	
	\bibitem{Dodds2005}
	Dodds PSS, Watts DJJ.
	\newblock {A generalized model of social and biological contagion.}
	\newblock Journal of theoretical biology. 2005;232(4):587--604.
	\newblock doi:{10.1016/j.jtbi.2004.09.006}.
	
	\bibitem{Pares2018}
	Par{\'{e}}s F, Gasulla DG, Vilalta A, Moreno J, Ayguad{\'{e}} E, Labarta J,
	et~al.
	\newblock {Fluid Communities: A Competitive, Scalable and Diverse Community
		Detection Algorithm}.
	\newblock Springer, Cham; 2018. p. 229--240.
	\newblock Available from:
	\url{http://link.springer.com/10.1007/978-3-319-72150-7{\_}19}.
	
	\bibitem{michalski2014}
	Michalski R, Kajdanowicz T, Br{\'o}dka P, Kazienko P.
	\newblock Seed Selection for Spread of Influence in Social Networks: Temporal
	vs. Static Approach.
	\newblock New Generation Computing. 2014;32(3-4):213--235.
	
	\bibitem{networkDynamicData}
	Bender-deMoll S, Morris M, Wang L, van~de Bunt G, Bossaert G, Meidert N,
	et~al.. networkDynamicData: Dynamic (Longitudinal) Network Datasets; 2016.
	\newblock Available from:
	\url{https://cran.r-project.org/web/packages/networkDynamicData/}.
	
\end{thebibliography}

	

	
\end{document}
