# Supplementary material for: Hierarchical effects facilitate spreading processes on synthetic and empirical multilayer networks
Source: PLoS One. 2021 Jun 9;16(6):e0252266. doi: 10.1371/journal.pone.0252266 (PMC8189515; doi:10.1371/journal.pone.0252266)
Supplement: S1 Sample code — Sample code for generating the hierarchical synthetic networks used in this paper. The code is written in Python and uses the NetworkX package for the creation of established network structures and community detection implementation [48]. (ZIP) [file pone.0252266.s002.zip]

Archive with 2 entries (2 files):
- S1_Sample code.pdf
- S1_Sample code.tex
