# Supplementary material for: Hierarchical effects facilitate spreading processes on synthetic and empirical multilayer networks
Source: PLoS One. 2021 Jun 9;16(6):e0252266. doi: 10.1371/journal.pone.0252266 (PMC8189515; doi:10.1371/journal.pone.0252266)
Supplement: S1 File — This file contains a list of node ID’s and network levels for all nodes used in the Line-Org and Project networks. (CSV) [file pone.0252266.s008.csv]

#NodeID	Level
65258	4
516679	5
728101	4
762695	4
786058	4
791751	4
836318	4
708484	3
19101	3
679044	3
686936	3
777733	3
807870	3
840912	3
866289	3
938567	3
765188	3
821436	3
867594	3
940589	3
92862	3
725176	3
796886	3
1068955	3
32020	3
432436	3
837830	3
963977	3
1044065	3
39657	3
751657	3
764422	3
799605	3
830041	3
897161	3
909039	3
153180	3
639396	3
889229	3
916205	3
52713	2
26503	2
823105	2
56620	1
313091	2
1130402	2
25600	2
487207	2
804061	2
811154	2
856944	2
754665	2
1001392	2
1212861	2
265668	1
35534	1
79119	2
1007557	2
32648	2
258231	2
794323	2
794893	2
841246	2
126376	1
76351	2
98129	2
112593	2
798407	2
917551	2
68203	1
130479	2
207348	2
750738	2
1002654	2
1062512	2
848019	2
937360	2
983489	2
1052875	2
331214	1
584968	2
795933	2
827837	2
574416	1
204363	2
629824	2
1189758	2
260017	2
436798	2
735764	2
883143	2
1005655	2
41012	2
154986	2
491456	2
792831	2
826521	2
1171587	2
65180	2
545035	2
790259	2
813465	2
847293	2
873699	2
906851	2
962912	2
908264	1
443647	2
982379	2
1016924	2
796620	1
204913	2
933591	2
201747	2
49650	2
272804	2
312414	2
741196	2
856736	2
910923	2
207132	2
396561	2
441490	2
913751	2
991360	2
1006777	2
140051	2
192516	2
604009	2
888945	2
141695	2
268619	2
676904	2
887978	2
888562	2
102390	2
729397	2
781474	2
841168	2
471638	2
744456	2
773984	2
1040173	2
1130481	2
67968	1
57327	2
448176	2
961837	2
967110	2
997673	2
262866	2
337348	2
488747	2
522549	2
872232	2
877774	2
1004357	2
22085	2
23990	2
32432	2
72155	2
270389	2
551490	2
597017	2
862783	2
139639	1
573502	1
591069	1
745605	1
37537	1
73897	1
215843	1
439425	1
464952	1
518703	1
597353	1
833891	1
837516	1
878854	1
900832	1
906408	1
909639	1
913005	1
27249	1
152970	1
640235	1
1003611	1
1012014	1
1068112	1
44997	1
303787	1
818531	1
827817	1
843618	1
933835	1
1041229	1
1191879	1
124810	1
367553	1
453035	1
608346	1
760829	1
770646	1
890525	1
909207	1
1109827	1
1142791	1
189992	1
314663	1
506927	1
546018	1
736688	1
902148	1
930988	1
953291	1
962708	1
965974	1
976621	1
73347	1
760005	1
771458	1
794625	1
811768	1
897357	1
949602	1
964234	1
1072009	1
1183058	1
321137	1
366273	1
680763	1
705927	1
847195	1
1049879	1
93143	1
456392	1
523197	1
559947	1
756030	1
41051	1
183376	1
314622	1
910550	1
426785	1
944521	1
965955	1
279019	1
981170	1
81691	1
646578	1
712097	1
716268	1
726197	1
768270	1
791900	1
867456	1
892089	1
931342	1
974363	1
986027	1
1005338	1
1011152	1
1014936	1
283540	1
306923	1
309616	1
355921	1
502840	1
606188	1
735903	1
768811	1
782858	1
814886	1
876218	1
902795	1
915461	1
1196389	1
132330	1
190974	1
341266	1
361506	1
711308	1
719863	1
721989	1
848998	1
954107	1
991752	1
1123708	1
67909	1
126401	1
287609	1
295182	1
412071	1
451699	1
513069	1
581529	1
592529	1
659707	1
785376	1
790063	1
893686	1
903463	1
980528	1
1068603	1
1077659	1
62569	1
145661	1
195823	1
421538	1
494437	1
524768	1
550627	1
668540	1
738467	1
783132	1
898653	1
899404	1
902717	1
987660	1
1000921	1
1104002	1
50867	1
131716	1
239012	1
290490	1
292157	1
346029	1
396663	1
478945	1
499913	1
501307	1
520493	1
620663	1
715395	1
722683	1
730712	1
750777	1
751720	1
814777	1
848608	1
895551	1
902030	1
970624	1
1029296	1
1142045	1
1225765	1
52693	1
75924	1
262454	1
563138	1
723730	1
910138	1
911341	1
1018145	1
1047025	1
1123688	1
187047	1
292119	1
293135	1
422075	1
432402	1
479594	1
487933	1
612504	1
618576	1
655427	1
726845	1
727287	1
740804	1
748566	1
786738	1
840788	1
895699	1
941208	1
1053534	1
1137392	1
59584	1
70618	1
74132	1
82600	1
128507	1
219147	1
263887	1
428297	1
486059	1
543778	1
683958	1
792242	1
810344	1
827735	1
842012	1
907075	1
1208836	1
1274416	1
63099	1
67673	1
544678	1
608149	1
744043	1
753728	1
826703	1
856638	1
864040	1
879948	1
901154	1
915989	1
958230	1
973926	1
994560	1
1013015	1
1059511	1
1062633	1
479718	1
507059	1
521273	1
533412	1
619970	1
715160	1
739830	1
772001	1
790252	1
819677	1
847470	1
935399	1
949622	1
977747	1
1016790	1
1044060	1
1106341	1
19965	1
48531	1
48551	1
112697	1
330266	1
403458	1
608974	1
959442	1
1027963	1
1070786	1
1112242	1
1146227	1
353005	1
370783	1
447245	1
499174	1
499194	1
559970	1
610132	1
744632	1
800633	1
810646	1
833884	1
838929	1
841226	1
846336	1
911545	1
931970	1
947056	1
955296	1
1109866	1
1110043	1
1134418	1
1154523	1
1281189	1
339553	1
465523	1
492950	1
627190	1
743179	1
810730	1
829045	1
864399	1
947853	1
1003140	1
1010207	1
1230954	1
52772	1
61705	1
174384	1
251325	1
258051	1
267498	1
369007	1
689273	1
782269	1
909417	1
913371	1
1018063	1
1035991	1
1101376	1
1129264	1
1139551	1
56816	1
72307	1
171066	1
253956	1
293342	1
299285	1
310597	1
429784	1
476164	1
550041	1
643469	1
968910	1
977815	1
1000971	1
1014254	1
1020601	1
72974	1
97992	1
277359	1
280500	1
308591	1
726499	1
745876	1
886154	1
948978	1
1020090	1
1163916	1
1173418	1
57425	1
215686	1
233907	1
294834	1
439995	1
464757	1
464777	1
565169	1
712888	1
719136	1
852083	1
852672	1
879098	1
924012	1
928242	1
934942	1
940675	1
951628	1
1021823	1
1025700	1
1028095	1
1090553	1
1138031	1
1193351	1
63000	1
491380	1
575050	1
591500	1
639646	1
728039	1
787354	1
850964	1
875518	1
876787	1
879059	1
965023	1
972582	1
1026920	1
1052538	1
1160976	1
34219	1
292001	1
399904	1
463770	1
481062	1
513251	1
576837	1
581959	1
718756	1
749484	1
793335	1
825629	1
855559	1
868606	1
986055	1
1057862	1
1065776	1
1089537	1
1151194	1
1161192	1
85009	1
177236	1
441608	1
575782	1
842790	1
952296	1
956982	1
1037264	1
1151724	1
1192462	1
254895	1
435415	1
512053	1
563913	1
842935	1
901323	1
911481	1
994153	1
1061280	1
41463	1
230800	1
315468	1
316405	1
356835	1
433942	1
607607	1
616868	1
656452	1
680872	1
695148	1
743010	1
749639	1
848577	1
916401	1
921979	1
934130	1
1007105	1
1086823	1
180666	1
277100	1
338201	1
453841	1
705441	1
768283	1
802717	1
869352	1
897480	1
936791	1
1061553	1
1089453	1
1158772	1
1161153	1
1184693	1
1208429	1
152100	1
434655	1
454448	1
769147	1
833199	1
918316	1
926626	1
955922	1
974786	1
975111	1
978368	1
996170	1
1022676	1
1045834	1
1226172	1
52301	1
671510	1
718442	1
725451	1
771349	1
777969	1
777989	1
803885	1
814469	1
853045	1
915077	1
943555	1
84425	1
177020	1
297185	1
339317	1
375484	1
382293	1
449438	1
474922	1
506531	1
577072	1
583554	1
599320	1
638384	1
651269	1
704827	1
732762	1
736786	1
761533	1
765322	1
798996	1
815125	1
847254	1
888696	1
896788	1
923844	1
937428	1
997414	1
1005083	1
1005358	1
1009108	1
1009938	1
1028943	1
1032650	1
1056529	1
1057191	1
1071288	1
1109384	1
1113027	1
1203869	1
1211394	1
1253958	1
199671	1
253050	1
489877	1
498854	1
708593	1
726059	1
746014	1
748903	1
773652	1
803256	1
852972	1
961363	1
980333	1
1041311	1
463181	1
493946	1
556029	1
653266	1
677318	1
866396	1
919999	1
1017395	1
1216557	1
1151965	1
92254	1
188755	1
238623	1
239674	1
295364	1
325417	1
601481	1
732237	1
757904	1
788512	1
833962	1
834694	1
839008	1
901389	1
935909	1
937441	1
1007047	1
1029278	1
1031122	1
1063297	1
1063336	1
1079544	1
1201631	1
18375	1
30390	1
199175	1
397397	1
498106	1
738939	1
766386	1
775142	1
817324	1
837771	1
851220	1
857954	1
867299	1
868261	1
885833	1
896843	1
947107	1
50494	1
154240	1
276397	1
282081	1
327164	1
536962	1
576439	1
726707	1
727002	1
770077	1
804697	1
879256	1
886971	1
895885	1
950290	1
999729	1
1011693	1
1069198	1
400723	1
429427	1
514227	1
565430	1
740326	1
816587	1
838853	1
842817	1
1190028	1
734734	1
785339	1
809539	1
918855	1
987419	1
992504	1
1094188	1
19160	1
234923	1
281164	1
291923	1
304690	1
310207	1
335140	1
335847	1
492429	1
635329	1
644706	1
651083	1
685542	1
750758	1
766013	1
836043	1
904862	1
999666	1
1037917	1
1059401	1
1219738	1
264633	1
311461	1
489277	1
681618	1
737336	1
810219	1
894209	1
927128	1
992335	1
1001157	1
1003388	1
1052154	1
1072221	1
1160628	1
1171755	1
1171912	1
1192984	1
1214339	1
1227591	1
67830	1
77352	1
140733	1
925670	1
960948	1
981843	1
983057	1
1074920	1
1193626	1
61881	1
111480	1
281223	1
308300	1
421486	1
422507	1
534590	1
618537	1
645684	1
683188	1
722977	1
759396	1
798282	1
958848	1
970726	1
1015334	1
1043636	1
1120577	1
1120754	1
1133249	1
1177050	1
1219743	1
26621	1
368202	1
438646	1
618478	1
637213	1
639371	1
801227	1
842810	1
893764	1
910715	1
1054100	1
1065760	1
1099270	1
1136107	1
1223861	1
1239592	1
43152	1
72699	1
349196	1
477435	1
520386	1
544246	1
554239	1
618616	1
694595	1
698368	1
701211	1
742132	1
745045	1
763539	1
791535	1
792360	1
798473	1
844693	1
906604	1
919592	1
919632	1
978954	1
1007559	1
1065978	1
20024	1
47726	1
167021	1
323120	1
367435	1
367908	1
408330	1
629812	1
731542	1
739437	1
765161	1
798780	1
800802	1
819054	1
843975	1
898182	1
904548	1
923617	1
980628	1
1003152	1
1023818	1
1033367	1
1036091	1
1039041	1
1050634	1
1052213	1
1052443	1
1095683	1
1169777	1
1192148	1
206239	1
290843	1
292394	1
293121	1
324990	1
438626	1
650926	1
739849	1
769063	1
862225	1
873020	1
915122	1
919651	1
982586	1
982625	1
1004177	1
1009410	1
1047846	1
1122672	1
1160727	1
1256196	1
19926	1
304959	1
409569	1
429555	1
477592	1
755254	1
878453	1
929678	1
965785	1
1097076	1
1147214	1
1157914	1
1200826	1
303512	1
406544	1
474397	1
478304	1
489257	1
531640	1
662476	1
795737	1
796240	1
796731	1
809676	1
813515	1
836659	1
876730	1
876750	1
929862	1
1051949	1
1070140	1
1162586	1
1164294	1
331189	1
419876	1
728141	1
772413	1
772518	1
973776	1
975336	1
1104748	1
1187142	1
180245	1
210169	1
496322	1
530526	1
539122	1
721969	1
741518	1
1045083	1
336181	1
356555	1
368497	1
797045	1
858020	1
874865	1
915539	1
337436	1
367160	1
492126	1
564689	1
892112	1
897149	1
1172756	1
63236	1
66417	1
145131	1
159247	1
194581	1
260176	1
295791	1
330802	1
432083	1
487187	1
487962	1
504926	1
627195	1
648031	1
723173	1
828026	1
837928	1
856742	1
892999	1
895237	1
917287	1
983043	1
1016133	1
1097385	1
1142973	1
1225976	1
85937	1
195666	1
264358	1
314776	1
439086	1
472768	1
520274	1
812530	1
892351	1
905844	1
970178	1
977481	1
1022508	1
1102608	1
1148288	1
66633	1
166918	1
294439	1
311144	1
460829	1
486373	1
525025	1
602397	1
636756	1
790213	1
805255	1
806044	1
890277	1
908568	1
916053	1
948062	1
985659	1
1006816	1
1011739	1
1098681	1
1155891	1
1177836	1
1186597	1
1202259	1
16529	1
242448	1
295418	1
414918	1
427101	1
536864	1
707946	1
716216	1
764920	1
903836	1
969830	1
1007341	1
1089703	1
1120350	1
1191747	1
261947	1
539023	1
613259	1
633585	1
652370	1
753074	1
767348	1
769454	1
779749	1
780495	1
782786	1
817169	1
877403	1
914019	1
1102386	1
1170268	1
24736	1
211967	1
380982	1
484792	1
536452	1
605408	1
682903	1
710409	1
742426	1
768792	1
792087	1
812982	1
839506	1
853301	1
858379	1
860356	1
910247	1
942543	1
968691	1
1061462	1
177304	1
231080	1
237147	1
249241	1
250360	1
260946	1
295084	1
376132	1
440093	1
669386	1
723114	1
743431	1
750117	1
768840	1
858398	1
918338	1
931992	1
1213921	1
127416	1
282356	1
430041	1
568532	1
653442	1
747608	1
844125	1
852136	1
895357	1
919071	1
947780	1
1064400	1
1080770	1
1083822	1
1091145	1
51888	1
240036	1
330741	1
372208	1
418418	1
450306	1
558553	1
623381	1
676906	1
716131	1
731662	1
731682	1
746000	1
748393	1
769179	1
803406	1
850415	1
852764	1
898515	1
925236	1
1007243	1
1014195	1
1087235	1
1104517	1
1191520	1
1231753	1
275886	1
340068	1
544801	1
714326	1
721117	1
736113	1
751138	1
816698	1
820289	1
842660	1
851652	1
911523	1
932011	1
934601	1
966164	1
980496	1
1001216	1
1049224	1
1105419	1
1196218	1
1210314	1
1219404	1
46038	1
181707	1
231061	1
366728	1
457208	1
496955	1
541747	1
696189	1
830075	1
905505	1
1049975	1
1052522	1
1063788	1
1109925	1
631677	1
696735	1
817385	1
830559	1
839040	1
963147	1
974424	1
1003414	1
1143596	1
84616	1
149464	1
360240	1
398034	1
422104	1
447736	1
817571	1
885863	1
957464	1
969128	1
1002022	1
1005299	1
1027933	1
1165560	1
1169267	1
42091	1
57484	1
134175	1
145248	1
217262	1
244134	1
274410	1
343538	1
359906	1
364099	1
364119	1
364138	1
410197	1
424017	1
428961	1
438214	1
449208	1
450636	1
473528	1
506397	1
520454	1
532853	1
556993	1
557857	1
580329	1
627234	1
680106	1
724873	1
732667	1
739146	1
768538	1
863856	1
920164	1
938103	1
971861	1
989848	1
999939	1
1006297	1
1027394	1
1027413	1
1032204	1
1069412	1
1120827	1
1143228	1
1200473	1
1201533	1
1204449	1
1215458	1
1262479	1
1266504	1
16235	1
44153	1
286210	1
334414	1
360349	1
432024	1
438194	1
495203	1
557282	1
625866	1
633453	1
722133	1
815905	1
893486	1
927933	1
1001490	1
1007609	1
1018794	1
1050978	1
1050998	1
1052597	1
1052642	1
1079632	1
1120788	1
1131056	1
1194019	1
1201636	1
1271314	1
145332	1
178207	1
240072	1
323302	1
352143	1
388385	1
427062	1
495884	1
539043	1
543230	1
549454	1
553841	1
603925	1
713835	1
716982	1
738107	1
759821	1
763473	1
806408	1
904320	1
962591	1
966257	1
1014245	1
1028224	1
1032678	1
1059106	1
1069521	1
1089827	1
1111678	1
1160839	1
1169242	1
1231930	1
1233015	1
1234213	1
29958	1
72091	1
100244	1
130111	1
190090	1
278458	1
393706	1
400586	1
410217	1
451268	1
513958	1
528652	1
632418	1
681430	1
703194	1
724567	1
760992	1
778041	1
819015	1
893273	1
903390	1
910099	1
912055	1
949490	1
951112	1
954553	1
967806	1
996091	1
996399	1
1012426	1
1020113	1
1041417	1
1074606	1
1084217	1
1105342	1
1148538	1
1159950	1
1173300	1
1198161	1
1207010	1
1239194	1
18846	1
65101	1
74996	1
297852	1
303212	1
451564	1
608196	1
720516	1
721976	1
743369	1
770194	1
787923	1
830071	1
891630	1
920026	1
928783	1
941912	1
957375	1
1028400	1
1039998	1
1139130	1
18512	1
58465	1
288373	1
536985	1
550352	1
756962	1
779174	1
831999	1
899931	1
1045838	1
1080172	1
285753	1
514932	1
541071	1
695928	1
753455	1
834787	1
875427	1
904646	1
910326	1
1041142	1
1100552	1
1110231	1
28662	1
325593	1
428849	1
542479	1
651310	1
770053	1
849354	1
851466	1
1027105	1
1035971	1
1051366	1
1051548	1
1066497	1
1222329	1
263239	1
410447	1
638798	1
727964	1
733822	1
749069	1
791948	1
840850	1
862253	1
1086851	1
1215904	1
21045	1
77475	1
201517	1
717723	1
911846	1
956895	1
991203	1
995051	1
1003159	1
1040369	1
1054589	1
1068093	1
1201833	1
71939	1
305887	1
385006	1
430221	1
560713	1
646343	1
756992	1
763664	1
793511	1
801411	1
823098	1
845655	1
856644	1
906918	1
1040405	1
1045591	1
1141231	1
401755	1
435204	1
506197	1
515933	1
521338	1
585971	1
689421	1
756302	1
783881	1
831221	1
837896	1
880296	1
887857	1
900916	1
942776	1
947134	1
998631	1
1000118	1
1010291	1
1081227	1
1196773	1
1201827	1
269348	1
297774	1
587247	1
665813	1
681225	1
697422	1
708299	1
735981	1
873123	1
897402	1
910276	1
917501	1
945785	1
1033514	1
1046502	1
1085595	1
219108	1
312563	1
313043	1
427876	1
492238	1
497034	1
539239	1
542218	1
596671	1
726799	1
767398	1
782288	1
855807	1
872986	1
1010613	1
1025066	1
1034829	1
1041504	1
1065933	1
1105695	1
1135728	1
1183431	1
221949	1
228762	1
381592	1
447618	1
470783	1
476243	1
571300	1
650376	1
791627	1
794118	1
854977	1
898266	1
935413	1
937232	1
977347	1
1028473	1
1064270	1
1262970	1
54382	1
149960	1
346054	1
404678	1
665754	1
699405	1
703371	1
708529	1
734024	1
739819	1
874053	1
913158	1
921036	1
955394	1
967163	1
995267	1
1006811	1
1093423	1
1179622	1
1186912	1
1201911	1
51417	1
65396	1
155143	1
255877	1
363864	1
432947	1
658037	1
662126	1
716001	1
768290	1
802765	1
808184	1
824362	1
859701	1
862371	1
868300	1
875415	1
898371	1
928149	1
991085	1
1005007	1
1006384	1
1029141	1
1058203	1
1084991	1
1102199	1
1103432	1
178114	1
270327	1
276514	1
296778	1
413376	1
438486	1
570181	1
580060	1
587158	1
591385	1
840604	1
864806	1
869803	1
880551	1
959032	1
1097046	1
234850	1
292983	1
317940	1
450184	1
464088	1
626042	1
644531	1
788912	1
815068	1
855061	1
942415	1
1027019	1
1027899	1
1041123	1
1075141	1
1091981	1
1223547	1
66318	1
67398	1
289483	1
305273	1
306182	1
435474	1
457729	1
557537	1
571811	1
596018	1
655368	1
693123	1
715549	1
863640	1
962742	1
1041449	1
1045602	1
1055310	1
1086057	1
1171775	1
1171853	1
1186945	1
73700	1
166354	1
210483	1
309043	1
336731	1
424563	1
463790	1
465812	1
563276	1
632339	1
720503	1
847889	1
902035	1
954011	1
983467	1
983853	1
1011712	1
1103216	1
1131802	1
1181734	1
1190785	1
1191368	1
23833	1
284193	1
285508	1
378544	1
430571	1
467977	1
646905	1
655961	1
744531	1
881337	1
909961	1
1072437	1
1120939	1
1141304	1
1163798	1
1214098	1
1235425	1
273389	1
292044	1
741746	1
753879	1
782877	1
817019	1
826350	1
923835	1
974304	1
1041437	1
138200	1
308477	1
317328	1
418698	1
472846	1
548740	1
600146	1
641256	1
663334	1
684247	1
702311	1
712172	1
722831	1
828144	1
841487	1
883221	1
945463	1
949297	1
962002	1
990857	1
1028527	1
1031102	1
1035802	1
1142300	1
1181459	1
1188757	1
20083	1
20966	1
27406	1
56207	1
176622	1
181471	1
253285	1
363067	1
386627	1
405141	1
556202	1
624902	1
642448	1
652702	1
656864	1
710285	1
841332	1
854538	1
858366	1
894712	1
933252	1
1014900	1
1041695	1
1064427	1
1159445	1
178969	1
184234	1
423837	1
423856	1
444985	1
611035	1
614527	1
727532	1
775279	1
895512	1
1169021	1
1216563	1
29389	1
69597	1
145896	1
235933	1
343911	1
348589	1
439235	1
532530	1
589209	1
693028	1
741209	1
768631	1
768749	1
847607	1
951903	1
1009729	1
1010377	1
1018545	1
1061300	1
1074331	1
1103104	1
1124209	1
1181336	1
1229097	1
148134	1
251679	1
283324	1
354909	1
366194	1
434644	1
630356	1
717005	1
747520	1
807222	1
999692	1
148527	1
154967	1
186988	1
264299	1
330134	1
751702	1
880944	1
896765	1
1001471	1
1009540	1
1013741	1
1089571	1
1110843	1
1140783	1
1184531	1
1276575	1
417893	1
419346	1
627488	1
682025	1
692337	1
737368	1
775194	1
781632	1
835005	1
856388	1
860656	1
999436	1
1035350	1
1036568	1
1040396	1
1114073	1
1185248	1
1188928	1
1213298	1
41718	1
276295	1
547368	1
586359	1
602169	1
688509	1
739103	1
776575	1
844120	1
867212	1
917985	1
937526	1
945917	1
1016778	1
1020301	1
1069010	1
278474	1
465757	1
558780	1
676297	1
701877	1
730081	1
875631	1
1011427	1
1093282	1
1098701	1
1200105	1
1258965	1
282031	1
282303	1
558362	1
712770	1
713612	1
829191	1
900008	1
948919	1
1066222	1
207970	1
278105	1
291564	1
428162	1
499643	1
505378	1
518468	1
532312	1
752448	1
761701	1
764560	1
813782	1
899713	1
955235	1
1144636	1
1216681	1
1228887	1
122082	1
123952	1
135427	1
364706	1
535220	1
616972	1
729790	1
758700	1
1011955	1
1042085	1
1118544	1
1166591	1
