# Supplementary material for: Hierarchical effects facilitate spreading processes on synthetic and empirical multilayer networks
Source: PLoS One. 2021 Jun 9;16(6):e0252266. doi: 10.1371/journal.pone.0252266 (PMC8189515; doi:10.1371/journal.pone.0252266)
Supplement: S2 File — This file contains a list of all edges between the nodes (contained in S1 File) for the Line-Org network. (CSV) [file pone.0252266.s009.csv]

65258 516679
65258 728101
65258 762695
65258 786058
65258 791751
65258 836318
65258 708484
65258 765188
65258 821436
65258 867594
65258 940589
516679 728101
516679 762695
516679 786058
516679 791751
516679 836318
516679 708484
728101 762695
728101 786058
728101 791751
728101 836318
728101 708484
728101 153180
728101 639396
728101 889229
728101 916205
762695 786058
762695 791751
762695 836318
762695 708484
762695 32020
762695 432436
762695 837830
762695 963977
762695 1044065
786058 791751
786058 836318
786058 708484
786058 39657
786058 751657
786058 764422
786058 799605
786058 830041
786058 897161
786058 909039
791751 836318
791751 708484
791751 92862
791751 725176
791751 796886
791751 1068955
836318 708484
836318 19101
836318 679044
836318 686936
836318 777733
836318 807870
836318 840912
836318 866289
836318 938567
708484 52713
19101 679044
19101 686936
19101 777733
19101 807870
19101 840912
19101 866289
19101 938567
19101 35534
679044 686936
679044 777733
679044 807870
679044 840912
679044 866289
679044 938567
679044 25600
679044 487207
679044 804061
679044 811154
679044 856944
686936 777733
686936 807870
686936 840912
686936 866289
686936 938567
686936 26503
686936 823105
686936 56620
777733 807870
777733 840912
777733 866289
777733 938567
777733 79119
777733 1007557
807870 840912
807870 866289
807870 938567
807870 754665
807870 1001392
807870 1212861
807870 265668
840912 866289
840912 938567
840912 26503
840912 823105
840912 56620
866289 938567
938567 313091
938567 1130402
765188 821436
765188 867594
765188 940589
765188 76351
765188 98129
765188 112593
765188 798407
765188 917551
765188 68203
821436 867594
821436 940589
821436 130479
821436 207348
821436 750738
821436 1002654
821436 1062512
867594 940589
867594 32648
867594 258231
867594 794323
867594 794893
867594 841246
867594 126376
92862 725176
92862 796886
92862 1068955
92862 584968
92862 795933
92862 827837
92862 574416
725176 796886
725176 1068955
725176 848019
725176 937360
725176 983489
725176 1052875
725176 331214
796886 1068955
796886 204363
796886 629824
796886 1189758
1068955 260017
1068955 436798
1068955 735764
1068955 883143
32020 432436
32020 837830
32020 963977
32020 1044065
32020 41012
32020 154986
32020 491456
32020 792831
32020 826521
32020 1171587
432436 837830
432436 963977
432436 1044065
432436 443647
432436 982379
432436 1016924
432436 796620
837830 963977
837830 1044065
963977 1044065
963977 1005655
1044065 65180
1044065 545035
1044065 790259
1044065 813465
1044065 847293
1044065 873699
1044065 906851
1044065 962912
1044065 908264
39657 751657
39657 764422
39657 799605
39657 830041
39657 897161
39657 909039
39657 204913
39657 933591
751657 764422
751657 799605
751657 830041
751657 897161
751657 909039
751657 49650
751657 272804
751657 312414
751657 741196
751657 856736
751657 910923
764422 799605
764422 830041
764422 897161
764422 909039
764422 140051
764422 192516
764422 604009
764422 888945
799605 830041
799605 897161
799605 909039
799605 207132
799605 396561
799605 441490
799605 913751
799605 991360
799605 1006777
830041 897161
830041 909039
830041 141695
830041 268619
830041 676904
830041 887978
830041 888562
897161 909039
897161 102390
897161 729397
897161 781474
897161 841168
909039 201747
153180 639396
153180 889229
153180 916205
153180 471638
153180 744456
153180 773984
153180 1040173
153180 1130481
153180 67968
639396 889229
639396 916205
639396 22085
639396 23990
639396 32432
639396 72155
639396 270389
639396 551490
639396 597017
639396 862783
889229 916205
889229 262866
889229 337348
889229 488747
889229 522549
889229 872232
889229 877774
889229 1004357
916205 57327
916205 448176
916205 961837
916205 967110
916205 997673
52713 139639
26503 823105
26503 56620
26503 573502
823105 56620
823105 591069
823105 745605
313091 1130402
313091 27249
313091 152970
313091 640235
313091 1003611
313091 1012014
313091 1068112
1130402 37537
1130402 73897
1130402 215843
1130402 439425
1130402 464952
1130402 518703
1130402 597353
1130402 833891
1130402 837516
1130402 878854
1130402 900832
1130402 906408
1130402 909639
1130402 913005
25600 487207
25600 804061
25600 811154
25600 856944
25600 124810
25600 367553
25600 453035
25600 608346
25600 760829
25600 770646
25600 890525
25600 909207
25600 1109827
25600 1142791
487207 804061
487207 811154
487207 856944
487207 44997
487207 303787
487207 818531
487207 827817
487207 843618
487207 933835
487207 1041229
487207 1191879
804061 811154
804061 856944
804061 321137
804061 366273
804061 680763
804061 705927
804061 847195
804061 1049879
811154 856944
811154 189992
811154 314663
811154 506927
811154 546018
811154 736688
811154 902148
811154 930988
811154 953291
811154 962708
811154 965974
811154 976621
856944 73347
856944 760005
856944 771458
856944 794625
856944 811768
856944 897357
856944 949602
856944 964234
856944 1072009
856944 1183058
754665 1001392
754665 1212861
754665 265668
754665 93143
754665 456392
754665 523197
754665 559947
754665 756030
1001392 1212861
1001392 265668
1001392 426785
1001392 944521
1001392 965955
1212861 265668
1212861 41051
1212861 183376
1212861 314622
1212861 910550
79119 1007557
79119 279019
79119 981170
1007557 279019
1007557 981170
32648 258231
32648 794323
32648 794893
32648 841246
32648 126376
32648 81691
32648 646578
32648 712097
32648 716268
32648 726197
32648 768270
32648 791900
32648 867456
32648 892089
32648 931342
32648 974363
32648 986027
32648 1005338
32648 1011152
32648 1014936
258231 794323
258231 794893
258231 841246
258231 126376
258231 132330
258231 190974
258231 341266
258231 361506
258231 711308
258231 719863
258231 721989
258231 848998
258231 954107
258231 991752
258231 1123708
794323 794893
794323 841246
794323 126376
794323 283540
794323 306923
794323 309616
794323 355921
794323 502840
794323 606188
794323 735903
794323 768811
794323 782858
794323 814886
794323 876218
794323 902795
794323 915461
794323 1196389
794893 841246
794893 126376
794893 62569
794893 145661
794893 195823
794893 421538
794893 494437
794893 524768
794893 550627
794893 668540
794893 738467
794893 783132
794893 898653
794893 899404
794893 902717
794893 987660
794893 1000921
794893 1104002
841246 126376
841246 67909
841246 126401
841246 287609
841246 295182
841246 412071
841246 451699
841246 513069
841246 581529
841246 592529
841246 659707
841246 785376
841246 790063
841246 893686
841246 903463
841246 980528
841246 1068603
841246 1077659
76351 98129
76351 112593
76351 798407
76351 917551
76351 68203
76351 52693
76351 75924
76351 262454
76351 563138
76351 723730
76351 910138
76351 911341
76351 1018145
76351 1047025
76351 1123688
98129 112593
98129 798407
98129 917551
98129 68203
98129 63099
98129 67673
98129 544678
98129 608149
98129 744043
98129 753728
98129 826703
98129 856638
98129 864040
98129 879948
98129 901154
98129 915989
98129 958230
98129 973926
98129 994560
98129 1013015
98129 1059511
98129 1062633
112593 798407
112593 917551
112593 68203
112593 50867
112593 131716
112593 239012
112593 290490
112593 292157
112593 346029
112593 396663
112593 478945
112593 499913
112593 501307
112593 520493
112593 620663
112593 715395
112593 722683
112593 730712
112593 750777
112593 751720
112593 814777
112593 848608
112593 895551
112593 902030
112593 970624
112593 1029296
112593 1142045
112593 1225765
798407 917551
798407 68203
798407 59584
798407 70618
798407 74132
798407 82600
798407 128507
798407 219147
798407 263887
798407 428297
798407 486059
798407 543778
798407 683958
798407 792242
798407 810344
798407 827735
798407 842012
798407 907075
798407 1208836
798407 1274416
917551 68203
917551 187047
917551 292119
917551 293135
917551 422075
917551 432402
917551 479594
917551 487933
917551 612504
917551 618576
917551 655427
917551 726845
917551 727287
917551 740804
917551 748566
917551 786738
917551 840788
917551 895699
917551 941208
917551 1053534
917551 1137392
130479 207348
130479 750738
130479 1002654
130479 1062512
130479 479718
130479 507059
130479 521273
130479 533412
130479 619970
130479 715160
130479 739830
130479 772001
130479 790252
130479 819677
130479 847470
130479 935399
130479 949622
130479 977747
130479 1016790
130479 1044060
130479 1106341
207348 750738
207348 1002654
207348 1062512
207348 52772
207348 61705
207348 174384
207348 251325
207348 258051
207348 267498
207348 369007
207348 689273
207348 782269
207348 909417
207348 913371
207348 1018063
207348 1035991
207348 1101376
207348 1129264
207348 1139551
750738 1002654
750738 1062512
750738 19965
750738 48531
750738 48551
750738 112697
750738 330266
750738 403458
750738 608974
750738 959442
750738 1027963
750738 1070786
750738 1112242
750738 1146227
1002654 1062512
1002654 353005
1002654 370783
1002654 447245
1002654 499174
1002654 499194
1002654 559970
1002654 610132
1002654 744632
1002654 800633
1002654 810646
1002654 833884
1002654 838929
1002654 841226
1002654 846336
1002654 911545
1002654 931970
1002654 947056
1002654 955296
1002654 1109866
1002654 1110043
1002654 1134418
1002654 1154523
1002654 1281189
1062512 339553
1062512 465523
1062512 492950
1062512 627190
1062512 743179
1062512 810730
1062512 829045
1062512 864399
1062512 947853
1062512 1003140
1062512 1010207
1062512 1230954
848019 937360
848019 983489
848019 1052875
848019 331214
848019 57425
848019 215686
848019 233907
848019 294834
848019 439995
848019 464757
848019 464777
848019 565169
848019 712888
848019 719136
848019 852083
848019 852672
848019 879098
848019 924012
848019 928242
848019 934942
848019 940675
848019 951628
848019 1021823
848019 1025700
848019 1028095
848019 1090553
848019 1138031
848019 1193351
937360 983489
937360 1052875
937360 331214
937360 72974
937360 97992
937360 277359
937360 280500
937360 308591
937360 726499
937360 745876
937360 886154
937360 948978
937360 1020090
937360 1163916
937360 1173418
983489 1052875
983489 331214
983489 63000
983489 491380
983489 575050
983489 591500
983489 639646
983489 728039
983489 787354
983489 850964
983489 875518
983489 876787
983489 879059
983489 965023
983489 972582
983489 1026920
983489 1052538
983489 1160976
1052875 331214
1052875 56816
1052875 72307
1052875 171066
1052875 253956
1052875 293342
1052875 299285
1052875 310597
1052875 429784
1052875 476164
1052875 550041
1052875 643469
1052875 968910
1052875 977815
1052875 1000971
1052875 1014254
1052875 1020601
584968 795933
584968 827837
584968 574416
584968 34219
584968 292001
584968 399904
584968 463770
584968 481062
584968 513251
584968 576837
584968 581959
584968 718756
584968 749484
584968 793335
584968 825629
584968 855559
584968 868606
584968 986055
584968 1057862
584968 1065776
584968 1089537
584968 1151194
584968 1161192
795933 827837
795933 574416
795933 254895
795933 435415
795933 512053
795933 563913
795933 842935
795933 901323
795933 911481
795933 994153
795933 1061280
827837 574416
827837 85009
827837 177236
827837 441608
827837 575782
827837 842790
827837 952296
827837 956982
827837 1037264
827837 1151724
827837 1192462
204363 629824
204363 1189758
204363 180666
204363 277100
204363 338201
204363 453841
204363 705441
204363 768283
204363 802717
204363 869352
204363 897480
204363 936791
204363 1061553
204363 1089453
204363 1158772
204363 1161153
204363 1184693
204363 1208429
629824 1189758
629824 41463
629824 230800
629824 315468
629824 316405
629824 356835
629824 433942
629824 607607
629824 616868
629824 656452
629824 680872
629824 695148
629824 743010
629824 749639
629824 848577
629824 916401
629824 921979
629824 934130
629824 1007105
629824 1086823
1189758 152100
1189758 434655
1189758 454448
1189758 769147
1189758 833199
1189758 918316
1189758 926626
1189758 955922
1189758 974786
1189758 975111
1189758 978368
1189758 996170
1189758 1022676
1189758 1045834
1189758 1226172
260017 436798
260017 735764
260017 883143
260017 84425
260017 177020
260017 297185
260017 339317
260017 375484
260017 382293
260017 449438
260017 474922
260017 506531
260017 577072
260017 583554
260017 599320
260017 638384
260017 651269
260017 704827
260017 732762
260017 736786
260017 761533
260017 765322
260017 798996
260017 815125
260017 847254
260017 888696
260017 896788
260017 923844
260017 937428
260017 997414
260017 1005083
260017 1005358
260017 1009108
260017 1009938
260017 1028943
260017 1032650
260017 1056529
260017 1057191
260017 1071288
260017 1109384
260017 1113027
260017 1203869
260017 1211394
260017 1253958
436798 735764
436798 883143
436798 52301
436798 671510
436798 718442
436798 725451
436798 771349
436798 777969
436798 777989
436798 803885
436798 814469
436798 853045
436798 915077
436798 943555
735764 883143
735764 199671
735764 253050
735764 489877
735764 498854
735764 708593
735764 726059
735764 746014
735764 748903
735764 773652
735764 803256
735764 852972
735764 961363
735764 980333
735764 1041311
883143 463181
883143 493946
883143 556029
883143 653266
883143 677318
883143 866396
883143 919999
883143 1017395
883143 1216557
41012 154986
41012 491456
41012 792831
41012 826521
41012 1171587
41012 50494
41012 154240
41012 276397
41012 282081
41012 327164
41012 536962
41012 576439
41012 726707
41012 727002
41012 770077
41012 804697
41012 879256
41012 886971
41012 895885
41012 950290
41012 999729
41012 1011693
41012 1069198
154986 491456
154986 792831
154986 826521
154986 1171587
154986 734734
154986 785339
154986 809539
154986 918855
154986 987419
154986 992504
154986 1094188
491456 792831
491456 826521
491456 1171587
491456 400723
491456 429427
491456 514227
491456 565430
491456 740326
491456 816587
491456 838853
491456 842817
491456 1190028
792831 826521
792831 1171587
792831 92254
792831 188755
792831 238623
792831 239674
792831 295364
792831 325417
792831 601481
792831 732237
792831 757904
792831 788512
792831 833962
792831 834694
792831 839008
792831 901389
792831 935909
792831 937441
792831 1007047
792831 1029278
792831 1031122
792831 1063297
792831 1063336
792831 1079544
792831 1201631
826521 1171587
826521 18375
826521 30390
826521 199175
826521 397397
826521 498106
826521 738939
826521 766386
826521 775142
826521 817324
826521 837771
826521 851220
826521 857954
826521 867299
826521 868261
826521 885833
826521 896843
826521 947107
1171587 1151965
65180 545035
65180 790259
65180 813465
65180 847293
65180 873699
65180 906851
65180 962912
65180 908264
65180 206239
65180 290843
65180 292394
65180 293121
65180 324990
65180 438626
65180 650926
65180 739849
65180 769063
65180 862225
65180 873020
65180 915122
65180 919651
65180 982586
65180 982625
65180 1004177
65180 1009410
65180 1047846
65180 1122672
65180 1160727
65180 1256196
545035 790259
545035 813465
545035 847293
545035 873699
545035 906851
545035 962912
545035 908264
545035 61881
545035 111480
545035 281223
545035 308300
545035 421486
545035 422507
545035 534590
545035 618537
545035 645684
545035 683188
545035 722977
545035 759396
545035 798282
545035 958848
545035 970726
545035 1015334
545035 1043636
545035 1120577
545035 1120754
545035 1133249
545035 1177050
545035 1219743
790259 813465
790259 847293
790259 873699
790259 906851
790259 962912
790259 908264
790259 19160
790259 234923
790259 281164
790259 291923
790259 304690
790259 310207
790259 335140
790259 335847
790259 492429
790259 635329
790259 644706
790259 651083
790259 685542
790259 750758
790259 766013
790259 836043
790259 904862
790259 999666
790259 1037917
790259 1059401
790259 1219738
813465 847293
813465 873699
813465 906851
813465 962912
813465 908264
813465 43152
813465 72699
813465 349196
813465 477435
813465 520386
813465 544246
813465 554239
813465 618616
813465 694595
813465 698368
813465 701211
813465 742132
813465 745045
813465 763539
813465 791535
813465 792360
813465 798473
813465 844693
813465 906604
813465 919592
813465 919632
813465 978954
813465 1007559
813465 1065978
847293 873699
847293 906851
847293 962912
847293 908264
847293 26621
847293 368202
847293 438646
847293 618478
847293 637213
847293 639371
847293 801227
847293 842810
847293 893764
847293 910715
847293 1054100
847293 1065760
847293 1099270
847293 1136107
847293 1223861
847293 1239592
873699 906851
873699 962912
873699 908264
873699 20024
873699 47726
873699 167021
873699 323120
873699 367435
873699 367908
873699 408330
873699 629812
873699 731542
873699 739437
873699 765161
873699 798780
873699 800802
873699 819054
873699 843975
873699 898182
873699 904548
873699 923617
873699 980628
873699 1003152
873699 1023818
873699 1033367
873699 1036091
873699 1039041
873699 1050634
873699 1052213
873699 1052443
873699 1095683
873699 1169777
873699 1192148
906851 962912
906851 908264
906851 264633
906851 311461
906851 489277
906851 681618
906851 737336
906851 810219
906851 894209
906851 927128
906851 992335
906851 1001157
906851 1003388
906851 1052154
906851 1072221
906851 1160628
906851 1171755
906851 1171912
906851 1192984
906851 1214339
906851 1227591
962912 908264
962912 67830
962912 77352
962912 140733
962912 925670
962912 960948
962912 981843
962912 983057
962912 1074920
962912 1193626
443647 982379
443647 1016924
443647 796620
443647 303512
443647 406544
443647 474397
443647 478304
443647 489257
443647 531640
443647 662476
443647 795737
443647 796240
443647 796731
443647 809676
443647 813515
443647 836659
443647 876730
443647 876750
443647 929862
443647 1051949
443647 1070140
443647 1162586
443647 1164294
982379 1016924
982379 796620
982379 19926
982379 304959
982379 409569
982379 429555
982379 477592
982379 755254
982379 878453
982379 929678
982379 965785
982379 1097076
982379 1147214
982379 1157914
982379 1200826
1016924 796620
1016924 331189
1016924 419876
1016924 728141
1016924 772413
1016924 772518
1016924 973776
1016924 975336
1016924 1104748
1016924 1187142
204913 933591
204913 180245
204913 210169
204913 496322
204913 530526
204913 539122
204913 721969
204913 741518
204913 1045083
933591 336181
933591 356555
933591 368497
933591 797045
933591 858020
933591 874865
933591 915539
201747 337436
201747 367160
201747 492126
201747 564689
201747 892112
201747 897149
201747 1172756
49650 272804
49650 312414
49650 741196
49650 856736
49650 910923
49650 16529
49650 242448
49650 295418
49650 414918
49650 427101
49650 536864
49650 707946
49650 716216
49650 764920
49650 903836
49650 969830
49650 1007341
49650 1089703
49650 1120350
49650 1191747
272804 312414
272804 741196
272804 856736
272804 910923
272804 63236
272804 66417
272804 145131
272804 159247
272804 194581
272804 260176
272804 295791
272804 330802
272804 432083
272804 487187
272804 487962
272804 504926
272804 627195
272804 648031
272804 723173
272804 828026
272804 837928
272804 856742
272804 892999
272804 895237
272804 917287
272804 983043
272804 1016133
272804 1097385
272804 1142973
272804 1225976
312414 741196
312414 856736
312414 910923
312414 66633
312414 166918
312414 294439
312414 311144
312414 460829
312414 486373
312414 525025
312414 602397
312414 636756
312414 790213
312414 805255
312414 806044
312414 890277
312414 908568
312414 916053
312414 948062
312414 985659
312414 1006816
312414 1011739
312414 1098681
312414 1155891
312414 1177836
312414 1186597
312414 1202259
741196 856736
741196 910923
741196 85937
741196 195666
741196 264358
741196 314776
741196 439086
741196 472768
741196 520274
741196 812530
741196 892351
741196 905844
741196 970178
741196 977481
741196 1022508
741196 1102608
741196 1148288
856736 910923
856736 24736
856736 211967
856736 380982
856736 484792
856736 536452
856736 605408
856736 682903
856736 710409
856736 742426
856736 768792
856736 792087
856736 812982
856736 839506
856736 853301
856736 858379
856736 860356
856736 910247
856736 942543
856736 968691
856736 1061462
910923 261947
910923 539023
910923 613259
910923 633585
910923 652370
910923 753074
910923 767348
910923 769454
910923 779749
910923 780495
910923 782786
910923 817169
910923 877403
910923 914019
910923 1102386
910923 1170268
207132 396561
207132 441490
207132 913751
207132 991360
207132 1006777
207132 46038
207132 181707
207132 231061
207132 366728
207132 457208
207132 496955
207132 541747
207132 696189
207132 830075
207132 905505
207132 1049975
207132 1052522
207132 1063788
207132 1109925
396561 441490
396561 913751
396561 991360
396561 1006777
396561 631677
396561 696735
396561 817385
396561 830559
396561 839040
396561 963147
396561 974424
396561 1003414
396561 1143596
441490 913751
441490 991360
441490 1006777
441490 275886
441490 340068
441490 544801
441490 714326
441490 721117
441490 736113
441490 751138
441490 816698
441490 820289
441490 842660
441490 851652
441490 911523
441490 932011
441490 934601
441490 966164
441490 980496
441490 1001216
441490 1049224
441490 1105419
441490 1196218
441490 1210314
441490 1219404
913751 991360
913751 1006777
913751 127416
913751 282356
913751 430041
913751 568532
913751 653442
913751 747608
913751 844125
913751 852136
913751 895357
913751 919071
913751 947780
913751 1064400
913751 1080770
913751 1083822
913751 1091145
991360 1006777
991360 51888
991360 240036
991360 330741
991360 372208
991360 418418
991360 450306
991360 558553
991360 623381
991360 676906
991360 716131
991360 731662
991360 731682
991360 746000
991360 748393
991360 769179
991360 803406
991360 850415
991360 852764
991360 898515
991360 925236
991360 1007243
991360 1014195
991360 1087235
991360 1104517
991360 1191520
991360 1231753
1006777 177304
1006777 231080
1006777 237147
1006777 249241
1006777 250360
1006777 260946
1006777 295084
1006777 376132
1006777 440093
1006777 669386
1006777 723114
1006777 743431
1006777 750117
1006777 768840
1006777 858398
1006777 918338
1006777 931992
1006777 1213921
140051 192516
140051 604009
140051 888945
140051 145332
140051 178207
140051 240072
140051 323302
140051 352143
140051 388385
140051 427062
140051 495884
140051 539043
140051 543230
140051 549454
140051 553841
140051 603925
140051 713835
140051 716982
140051 738107
140051 759821
140051 763473
140051 806408
140051 904320
140051 962591
140051 966257
140051 1014245
140051 1028224
140051 1032678
140051 1059106
140051 1069521
140051 1089827
140051 1111678
140051 1160839
140051 1169242
140051 1231930
140051 1233015
140051 1234213
192516 604009
192516 888945
192516 42091
192516 57484
192516 134175
192516 145248
192516 217262
192516 244134
192516 274410
192516 343538
192516 359906
192516 364099
192516 364119
192516 364138
192516 410197
192516 424017
192516 428961
192516 438214
192516 449208
192516 450636
192516 473528
192516 506397
192516 520454
192516 532853
192516 556993
192516 557857
192516 580329
192516 627234
192516 680106
192516 724873
192516 732667
192516 739146
192516 768538
192516 863856
192516 920164
192516 938103
192516 971861
192516 989848
192516 999939
192516 1006297
192516 1027394
192516 1027413
192516 1032204
192516 1069412
192516 1120827
192516 1143228
192516 1200473
192516 1201533
192516 1204449
192516 1215458
192516 1262479
192516 1266504
604009 888945
604009 16235
604009 44153
604009 286210
604009 334414
604009 360349
604009 432024
604009 438194
604009 495203
604009 557282
604009 625866
604009 633453
604009 722133
604009 815905
604009 893486
604009 927933
604009 1001490
604009 1007609
604009 1018794
604009 1050978
604009 1050998
604009 1052597
604009 1052642
604009 1079632
604009 1120788
604009 1131056
604009 1194019
604009 1201636
604009 1271314
888945 84616
888945 149464
888945 360240
888945 398034
888945 422104
888945 447736
888945 817571
888945 885863
888945 957464
888945 969128
888945 1002022
888945 1005299
888945 1027933
888945 1165560
888945 1169267
141695 268619
141695 676904
141695 887978
141695 888562
141695 18846
141695 65101
141695 74996
141695 297852
141695 303212
141695 451564
141695 608196
141695 720516
141695 721976
141695 743369
141695 770194
141695 787923
141695 830071
141695 891630
141695 920026
141695 928783
141695 941912
141695 957375
141695 1028400
141695 1039998
141695 1139130
268619 676904
268619 887978
268619 888562
268619 285753
268619 514932
268619 541071
268619 695928
268619 753455
268619 834787
268619 875427
268619 904646
268619 910326
268619 1041142
268619 1100552
268619 1110231
676904 887978
676904 888562
676904 18512
676904 58465
676904 288373
676904 536985
676904 550352
676904 756962
676904 779174
676904 831999
676904 899931
676904 1045838
676904 1080172
887978 888562
887978 29958
887978 72091
887978 100244
887978 130111
887978 190090
887978 278458
887978 393706
887978 400586
887978 410217
887978 451268
887978 513958
887978 528652
887978 632418
887978 681430
887978 703194
887978 724567
887978 760992
887978 778041
887978 819015
887978 893273
887978 903390
887978 910099
887978 912055
887978 949490
887978 951112
887978 954553
887978 967806
887978 996091
887978 996399
887978 1012426
887978 1020113
887978 1041417
887978 1074606
887978 1084217
887978 1105342
887978 1148538
887978 1159950
887978 1173300
887978 1198161
887978 1207010
887978 1239194
102390 729397
102390 781474
102390 841168
102390 21045
102390 77475
102390 201517
102390 717723
102390 911846
102390 956895
102390 991203
102390 995051
102390 1003159
102390 1040369
102390 1054589
102390 1068093
102390 1201833
729397 781474
729397 841168
729397 28662
729397 325593
729397 428849
729397 542479
729397 651310
729397 770053
729397 849354
729397 851466
729397 1027105
729397 1035971
729397 1051366
729397 1051548
729397 1066497
729397 1222329
781474 841168
781474 71939
781474 305887
781474 385006
781474 430221
781474 560713
781474 646343
781474 756992
781474 763664
781474 793511
781474 801411
781474 823098
781474 845655
781474 856644
781474 906918
781474 1040405
781474 1045591
781474 1141231
841168 263239
841168 410447
841168 638798
841168 727964
841168 733822
841168 749069
841168 791948
841168 840850
841168 862253
841168 1086851
841168 1215904
471638 744456
471638 773984
471638 1040173
471638 1130481
471638 67968
471638 219108
471638 312563
471638 313043
471638 427876
471638 492238
471638 497034
471638 539239
471638 542218
471638 596671
471638 726799
471638 767398
471638 782288
471638 855807
471638 872986
471638 1010613
471638 1025066
471638 1034829
471638 1041504
471638 1065933
471638 1105695
471638 1135728
471638 1183431
744456 773984
744456 1040173
744456 1130481
744456 67968
744456 54382
744456 149960
744456 346054
744456 404678
744456 665754
744456 699405
744456 703371
744456 708529
744456 734024
744456 739819
744456 874053
744456 913158
744456 921036
744456 955394
744456 967163
744456 995267
744456 1006811
744456 1093423
744456 1179622
744456 1186912
744456 1201911
773984 1040173
773984 1130481
773984 67968
773984 269348
773984 297774
773984 587247
773984 665813
773984 681225
773984 697422
773984 708299
773984 735981
773984 873123
773984 897402
773984 910276
773984 917501
773984 945785
773984 1033514
773984 1046502
773984 1085595
1040173 1130481
1040173 67968
1040173 401755
1040173 435204
1040173 506197
1040173 515933
1040173 521338
1040173 585971
1040173 689421
1040173 756302
1040173 783881
1040173 831221
1040173 837896
1040173 880296
1040173 887857
1040173 900916
1040173 942776
1040173 947134
1040173 998631
1040173 1000118
1040173 1010291
1040173 1081227
1040173 1196773
1040173 1201827
1130481 67968
1130481 221949
1130481 228762
1130481 381592
1130481 447618
1130481 470783
1130481 476243
1130481 571300
1130481 650376
1130481 791627
1130481 794118
1130481 854977
1130481 898266
1130481 935413
1130481 937232
1130481 977347
1130481 1028473
1130481 1064270
1130481 1262970
57327 448176
57327 961837
57327 967110
57327 997673
57327 178114
57327 270327
57327 276514
57327 296778
57327 413376
57327 438486
57327 570181
57327 580060
57327 587158
57327 591385
57327 840604
57327 864806
57327 869803
57327 880551
57327 959032
57327 1097046
448176 961837
448176 967110
448176 997673
448176 66318
448176 67398
448176 289483
448176 305273
448176 306182
448176 435474
448176 457729
448176 557537
448176 571811
448176 596018
448176 655368
448176 693123
448176 715549
448176 863640
448176 962742
448176 1041449
448176 1045602
448176 1055310
448176 1086057
448176 1171775
448176 1171853
448176 1186945
961837 967110
961837 997673
961837 51417
961837 65396
961837 155143
961837 255877
961837 363864
961837 432947
961837 658037
961837 662126
961837 716001
961837 768290
961837 802765
961837 808184
961837 824362
961837 859701
961837 862371
961837 868300
961837 875415
961837 898371
961837 928149
961837 991085
961837 1005007
961837 1006384
961837 1029141
961837 1058203
961837 1084991
961837 1102199
961837 1103432
967110 997673
[truncated: 17,316 more rows]
