# Supplementary material for: Hierarchical effects facilitate spreading processes on synthetic and empirical multilayer networks
Source: PLoS One. 2021 Jun 9;16(6):e0252266. doi: 10.1371/journal.pone.0252266 (PMC8189515; doi:10.1371/journal.pone.0252266)
Supplement: S3 File — This file contains a list of all edges between the nodes (contained in S2 File) for the Project network. (CSV) [file pone.0252266.s010.csv]

16529 49650
49650 242448
49650 295418
49650 414918
49650 427101
49650 536864
49650 707946
49650 716216
49650 764920
49650 903836
49650 969830
49650 1007341
49650 1089703
49650 1120350
49650 1191747
49650 751657
49650 906851
49650 1071288
18375 826521
18375 875427
826521 30390
826521 199175
826521 397397
826521 498106
826521 738939
826521 766386
826521 775142
826521 817324
826521 837771
826521 851220
826521 857954
826521 867299
826521 868261
826521 885833
826521 896843
826521 947107
826521 32020
826521 22085
826521 23990
826521 26503
826521 27249
826521 29958
826521 32648
826521 52713
826521 59584
826521 61705
826521 61881
826521 65101
826521 67968
826521 68203
826521 92862
826521 102390
826521 111480
826521 112593
826521 130479
826521 140051
826521 141695
826521 153180
826521 192516
826521 201747
826521 204363
826521 207348
826521 240072
826521 260017
826521 262866
826521 265668
826521 279019
826521 313091
826521 396561
826521 421486
826521 432436
826521 436798
826521 439235
826521 443647
826521 471638
826521 491380
826521 491456
826521 494437
826521 513251
826521 532530
826521 534590
826521 544678
826521 563138
826521 592529
826521 597017
826521 604009
826521 607607
826521 631677
826521 637213
826521 638798
826521 639396
826521 668540
826521 676904
826521 677318
826521 721969
826521 721989
826521 725176
826521 735764
826521 738467
826521 741196
826521 744043
826521 744456
826521 744632
826521 745876
826521 751657
826521 753728
826521 754665
826521 760992
826521 761701
826521 764422
826521 765188
826521 773984
826521 781474
826521 790259
826521 792242
826521 792360
826521 792831
826521 794323
826521 794893
826521 795933
826521 796886
826521 799605
826521 807870
826521 821436
826521 823105
826521 827837
826521 830041
826521 833884
826521 836659
826521 837830
826521 841246
826521 848019
826521 852136
826521 856388
826521 856638
826521 856736
826521 864040
826521 866289
826521 873699
826521 874865
826521 877774
826521 887978
826521 888945
826521 897161
826521 899404
826521 901154
826521 910923
826521 911545
826521 913751
826521 915989
826521 917551
826521 918338
826521 938567
826521 940589
826521 942543
826521 949490
826521 949622
826521 951112
826521 970726
826521 973926
826521 981170
826521 982379
826521 987660
826521 991360
826521 997673
826521 1001392
826521 1002654
826521 1003414
826521 1003611
826521 1004357
826521 1005083
826521 1006777
826521 1012014
826521 1018794
826521 1029296
826521 1044065
826521 1052875
826521 1059511
826521 1062633
826521 1065933
826521 1068093
826521 1068955
826521 1086057
826521 1104002
826521 1130481
826521 1133249
826521 1155891
18512 676904
676904 58465
676904 288373
676904 536985
676904 550352
676904 756962
676904 779174
676904 831999
676904 899931
676904 1045838
676904 1080172
676904 830041
676904 22085
676904 23990
676904 26503
676904 27249
676904 29958
676904 32020
676904 32648
676904 52713
676904 59584
676904 61705
676904 61881
676904 65101
676904 67968
676904 68203
676904 92862
676904 102390
676904 111480
676904 112593
676904 130479
676904 140051
676904 141695
676904 153180
676904 192516
676904 201747
676904 204363
676904 207348
676904 240072
676904 260017
676904 262866
676904 265668
676904 279019
676904 313091
676904 396561
676904 421486
676904 432436
676904 436798
676904 439235
676904 443647
676904 471638
676904 491380
676904 491456
676904 494437
676904 513251
676904 532530
676904 534590
676904 544678
676904 563138
676904 592529
676904 597017
676904 604009
676904 607607
676904 631677
676904 637213
676904 638798
676904 639396
676904 668540
676904 677318
676904 721969
676904 721989
676904 725176
676904 735764
676904 738467
676904 741196
676904 744043
676904 744456
676904 744632
676904 745876
676904 751657
676904 753728
676904 754665
676904 760992
676904 761701
676904 764422
676904 765188
676904 773984
676904 781474
676904 790259
676904 792242
676904 792360
676904 792831
676904 794323
676904 794893
676904 795933
676904 796886
676904 798407
676904 799605
676904 807870
676904 821436
676904 823105
676904 827837
676904 833884
676904 836659
676904 837830
676904 841246
676904 848019
676904 852136
676904 856388
676904 856638
676904 856736
676904 864040
676904 866289
676904 873699
676904 874865
676904 877774
676904 887978
676904 888945
676904 897161
676904 899404
676904 901154
676904 910923
676904 911545
676904 913751
676904 915989
676904 917551
676904 918338
676904 938567
676904 940589
676904 942543
676904 949490
676904 949622
676904 951112
676904 970726
676904 973926
676904 981170
676904 982379
676904 987660
676904 991360
676904 997673
676904 1001392
676904 1002654
676904 1003414
676904 1003611
676904 1004357
676904 1005083
676904 1006777
676904 1012014
676904 1018794
676904 1029296
676904 1040173
676904 1044065
676904 1052875
676904 1059511
676904 1062633
676904 1065933
676904 1068093
676904 1068955
676904 1086057
676904 1104002
676904 1130481
676904 1133249
676904 1155891
18846 141695
18846 74996
18846 297852
18846 303212
18846 720516
18846 770194
18846 787923
18846 830071
18846 941912
18846 1039998
141695 65101
141695 74996
141695 297852
141695 303212
141695 451564
141695 608196
141695 720516
141695 721976
141695 743369
141695 770194
141695 787923
141695 830071
141695 891630
141695 920026
141695 928783
141695 941912
141695 957375
141695 1028400
141695 1039998
141695 1139130
141695 830041
141695 22085
141695 23990
141695 26503
141695 27249
141695 29958
141695 32020
141695 32648
141695 52713
141695 59584
141695 61705
141695 61881
141695 67968
141695 68203
141695 92862
141695 102390
141695 111480
141695 112593
141695 130479
141695 140051
141695 153180
141695 192516
141695 201747
141695 204363
141695 207348
141695 240072
141695 260017
141695 262866
141695 265668
141695 279019
141695 313091
141695 396561
141695 421486
141695 432436
141695 436798
141695 439235
141695 443647
141695 471638
141695 491380
141695 491456
141695 494437
141695 513251
141695 532530
141695 534590
141695 544678
141695 563138
141695 592529
141695 597017
141695 604009
141695 607607
141695 631677
141695 637213
141695 638798
141695 639396
141695 668540
141695 677318
141695 721969
141695 721989
141695 725176
141695 735764
141695 738467
141695 741196
141695 744043
141695 744456
141695 744632
141695 745876
141695 751657
141695 753728
141695 754665
141695 760992
141695 761701
141695 764422
141695 765188
141695 773984
141695 781474
141695 790259
141695 792242
141695 792360
141695 792831
141695 794323
141695 794893
141695 795933
141695 796886
141695 799605
141695 807870
141695 821436
141695 823105
141695 827837
141695 833884
141695 836659
141695 837830
141695 841246
141695 848019
141695 852136
141695 856388
141695 856638
141695 856736
141695 864040
141695 866289
141695 873699
141695 874865
141695 877774
141695 887978
141695 888945
141695 897161
141695 899404
141695 901154
141695 910923
141695 911545
141695 913751
141695 915989
141695 917551
141695 918338
141695 938567
141695 940589
141695 942543
141695 949490
141695 949622
141695 951112
141695 970726
141695 973926
141695 981170
141695 982379
141695 987660
141695 991360
141695 997673
141695 1001392
141695 1002654
141695 1003414
141695 1003611
141695 1004357
141695 1005083
141695 1006777
141695 1012014
141695 1018794
141695 1029296
141695 1044065
141695 1052875
141695 1059511
141695 1062633
141695 1065933
141695 1068093
141695 1068955
141695 1086057
141695 1104002
141695 1130481
141695 1133249
141695 1155891
19160 790259
790259 234923
790259 281164
790259 291923
790259 304690
790259 310207
790259 335140
790259 335847
790259 492429
790259 635329
790259 644706
790259 651083
790259 685542
790259 750758
790259 766013
790259 836043
790259 904862
790259 999666
790259 1037917
790259 1059401
790259 1219738
790259 1044065
790259 22085
790259 23990
790259 26503
790259 27249
790259 29958
790259 32020
790259 32648
790259 52713
790259 59584
790259 61705
790259 61881
790259 65101
790259 67968
790259 68203
790259 92862
790259 102390
790259 111480
790259 112593
790259 130479
790259 140051
790259 153180
790259 192516
790259 201747
790259 204363
790259 207348
790259 240072
790259 260017
790259 262866
790259 265668
790259 279019
790259 313091
790259 396561
790259 421486
790259 432436
790259 436798
790259 439235
790259 443647
790259 471638
790259 491380
790259 491456
790259 494437
790259 513251
790259 532530
790259 534590
790259 544678
790259 563138
790259 592529
790259 597017
790259 604009
790259 607607
790259 631677
790259 637213
790259 638798
790259 639396
790259 668540
790259 677318
790259 721969
790259 721989
790259 725176
790259 735764
790259 738467
790259 741196
790259 744043
790259 744456
790259 744632
790259 745876
790259 751657
790259 753728
790259 754665
790259 760992
790259 761701
790259 764422
790259 765188
790259 773984
790259 781474
790259 792242
790259 792360
790259 792831
790259 794323
790259 794893
790259 795933
790259 796886
790259 799605
790259 807870
790259 821436
790259 823105
790259 827837
790259 830041
790259 833884
790259 836659
790259 837830
790259 841246
790259 848019
790259 852136
790259 856388
790259 856638
790259 856736
790259 864040
790259 866289
790259 873699
790259 874865
790259 877774
790259 887978
790259 888945
790259 897161
790259 899404
790259 901154
790259 910923
790259 911545
790259 913751
790259 915989
790259 917551
790259 918338
790259 938567
790259 940589
790259 942543
790259 949490
790259 949622
790259 951112
790259 970726
790259 973926
790259 981170
790259 982379
790259 987660
790259 991360
790259 997673
790259 1001392
790259 1002654
790259 1003414
790259 1003611
790259 1004357
790259 1005083
790259 1006777
790259 1012014
790259 1018794
790259 1029296
790259 1052875
790259 1059511
790259 1062633
790259 1065933
790259 1068093
790259 1068955
790259 1086057
790259 1104002
790259 1130481
790259 1133249
790259 1155891
19926 982379
982379 304959
982379 409569
982379 429555
982379 477592
982379 755254
982379 878453
982379 929678
982379 965785
982379 1097076
982379 1147214
982379 1157914
982379 1200826
982379 432436
982379 22085
982379 23990
982379 26503
982379 27249
982379 29958
982379 32020
982379 32648
982379 52713
982379 59584
982379 61705
982379 61881
982379 65101
982379 67968
982379 68203
982379 92862
982379 102390
982379 111480
982379 112593
982379 130479
982379 140051
982379 153180
982379 192516
982379 201747
982379 204363
982379 207348
982379 240072
982379 260017
982379 262866
982379 265668
982379 279019
982379 313091
982379 396561
982379 421486
982379 436798
982379 439235
982379 443647
982379 471638
982379 491380
982379 491456
982379 494437
982379 513251
982379 532530
982379 534590
982379 544678
982379 563138
982379 592529
982379 597017
982379 604009
982379 607607
982379 631677
982379 637213
982379 638798
982379 639396
982379 668540
982379 677318
982379 721969
982379 721989
982379 725176
982379 735764
982379 738467
982379 741196
982379 744043
982379 744456
982379 744632
982379 745876
982379 751657
982379 753728
982379 754665
982379 760992
982379 761701
982379 764422
982379 765188
982379 773984
982379 781474
982379 792242
982379 792360
982379 792831
982379 794323
982379 794893
982379 795933
982379 796886
982379 799605
982379 807870
982379 821436
982379 823105
982379 827837
982379 830041
982379 833884
982379 836659
982379 837830
982379 841246
982379 848019
982379 852136
982379 856388
982379 856638
982379 856736
982379 864040
982379 866289
982379 873699
982379 874865
982379 877774
982379 887978
982379 888945
982379 897161
982379 899404
982379 901154
982379 910923
982379 911545
982379 913751
982379 915989
982379 917551
982379 918338
982379 938567
982379 940589
982379 942543
982379 949490
982379 949622
982379 951112
982379 970726
982379 973926
982379 981170
982379 987660
982379 991360
982379 997673
982379 1001392
982379 1002654
982379 1003414
982379 1003611
982379 1004357
982379 1005083
982379 1006777
982379 1012014
982379 1018794
982379 1029296
982379 1044065
982379 1052875
982379 1059511
982379 1062633
982379 1065933
982379 1068093
982379 1068955
982379 1086057
982379 1104002
982379 1130481
982379 1133249
982379 1155891
19965 750738
19965 112697
750738 48531
750738 48551
750738 112697
750738 330266
750738 403458
750738 608974
750738 959442
750738 1027963
750738 1070786
750738 1112242
750738 1146227
750738 821436
20024 873699
873699 47726
873699 167021
873699 323120
873699 367435
873699 367908
873699 408330
873699 629812
873699 731542
873699 739437
873699 765161
873699 798780
873699 800802
873699 819054
873699 843975
873699 898182
873699 904548
873699 923617
873699 980628
873699 1003152
873699 1023818
873699 1033367
873699 1036091
873699 1039041
873699 1050634
873699 1052213
873699 1052443
873699 1095683
873699 1169777
873699 1192148
873699 1044065
873699 22085
873699 23990
873699 26503
873699 27249
873699 29958
873699 32020
873699 32648
873699 52713
873699 59584
873699 61705
873699 61881
873699 65101
873699 67968
873699 68203
873699 92862
873699 102390
873699 111480
873699 112593
873699 130479
873699 140051
873699 153180
873699 192516
873699 201747
873699 204363
873699 207348
873699 240072
873699 260017
873699 262866
873699 265668
873699 279019
873699 313091
873699 396561
873699 421486
873699 432436
873699 436798
873699 439235
873699 443647
873699 471638
873699 491380
873699 491456
873699 494437
873699 513251
873699 532530
873699 534590
873699 544678
873699 563138
873699 592529
873699 597017
873699 604009
873699 607607
873699 631677
873699 637213
873699 638798
873699 639396
873699 668540
873699 677318
873699 721969
873699 721989
873699 725176
873699 735764
873699 738467
873699 741196
873699 744043
873699 744456
873699 744632
873699 745876
873699 751657
873699 753728
873699 754665
873699 760992
873699 761701
873699 764422
873699 765188
873699 773984
873699 781474
873699 792242
873699 792360
873699 792831
873699 794323
873699 794893
873699 795933
873699 796886
873699 799605
873699 807870
873699 821436
873699 823105
873699 827837
873699 830041
873699 833884
873699 836659
873699 837830
873699 841246
873699 848019
873699 852136
873699 856388
873699 856638
873699 856736
873699 864040
873699 866289
873699 874865
873699 877774
873699 887978
873699 888945
873699 897161
873699 899404
873699 901154
873699 910923
873699 911545
873699 913751
873699 915989
873699 917551
873699 918338
873699 938567
873699 940589
873699 942543
873699 949490
873699 949622
873699 951112
873699 970726
873699 973926
873699 981170
873699 987660
873699 991360
873699 997673
873699 1001392
873699 1002654
873699 1003414
873699 1003611
873699 1004357
873699 1005083
873699 1006777
873699 1012014
873699 1018794
873699 1029296
873699 1052875
873699 1059511
873699 1062633
873699 1065933
873699 1068093
873699 1068955
873699 1086057
873699 1104002
873699 1130481
873699 1133249
873699 1155891
20083 337348
337348 20966
337348 27406
337348 56207
337348 176622
337348 181471
337348 253285
337348 363067
337348 386627
337348 405141
337348 556202
337348 624902
337348 642448
337348 652702
337348 656864
337348 710285
337348 841332
337348 854538
337348 858366
337348 894712
337348 933252
337348 1014900
337348 1041695
337348 1064427
337348 1159445
337348 889229
21045 102390
21045 16235
21045 42091
21045 44153
21045 57484
21045 84616
21045 127416
21045 134175
21045 145248
21045 217262
21045 244134
21045 334414
21045 343538
21045 352143
21045 360240
21045 364099
21045 364119
21045 364138
21045 380982
21045 398034
21045 400586
21045 410197
21045 422104
21045 427062
21045 428961
21045 432024
21045 432083
21045 438194
21045 447736
21045 449208
21045 450636
21045 473528
21045 492126
21045 495203
21045 506397
21045 520454
21045 543230
21045 556993
21045 557282
21045 580329
21045 603925
21045 618576
21045 627195
21045 627234
21045 633453
21045 722133
21045 739146
21045 759821
21045 763473
21045 815905
21045 817571
21045 830559
21045 856742
21045 893486
21045 895357
21045 897149
21045 919071
21045 927933
21045 938103
21045 957464
21045 971861
21045 974424
21045 1005299
21045 1006297
21045 1027394
21045 1027413
21045 1027933
21045 1032204
21045 1051366
21045 1052597
21045 1052642
21045 1064400
21045 1069412
21045 1069521
21045 1079632
21045 1086851
21045 1091145
21045 1111678
21045 1120827
21045 1200473
21045 1201533
21045 1262479
21045 1266504
102390 77475
102390 201517
102390 717723
102390 911846
102390 956895
102390 991203
102390 995051
102390 1003159
102390 1040369
102390 1054589
102390 1068093
102390 1201833
102390 897161
102390 22085
102390 23990
102390 26503
102390 27249
102390 29958
102390 32020
102390 32648
102390 52713
102390 59584
102390 61705
102390 61881
102390 65101
102390 67968
102390 68203
102390 92862
102390 111480
102390 112593
102390 130479
102390 140051
102390 153180
102390 192516
102390 201747
102390 204363
102390 207348
102390 240072
102390 260017
102390 262866
102390 265668
102390 279019
102390 313091
102390 396561
102390 421486
102390 432436
102390 436798
102390 439235
102390 443647
102390 471638
102390 491380
102390 491456
102390 494437
102390 513251
102390 532530
102390 534590
102390 544678
102390 563138
102390 592529
102390 597017
102390 604009
102390 607607
102390 631677
102390 637213
102390 638798
102390 639396
102390 668540
102390 677318
102390 721969
102390 721989
102390 725176
102390 735764
102390 738467
102390 741196
102390 744043
102390 744456
102390 744632
102390 745876
102390 751657
102390 753728
102390 754665
102390 760992
102390 761701
102390 764422
102390 765188
102390 773984
102390 781474
102390 792242
102390 792360
102390 792831
102390 794323
102390 794893
102390 795933
102390 796886
102390 799605
102390 807870
102390 821436
102390 823105
102390 827837
102390 830041
102390 833884
102390 836659
102390 837830
102390 841246
102390 848019
102390 852136
102390 856388
102390 856638
102390 856736
102390 864040
102390 866289
102390 874865
102390 877774
102390 887978
102390 888945
102390 899404
102390 901154
102390 910923
102390 911545
102390 913751
102390 915989
102390 917551
102390 918338
102390 938567
102390 940589
102390 942543
102390 949490
102390 949622
102390 951112
102390 970726
102390 973926
102390 981170
102390 987660
102390 991360
102390 997673
102390 1001392
102390 1002654
102390 1003414
102390 1003611
102390 1004357
102390 1005083
102390 1006777
102390 1012014
102390 1018794
102390 1029296
102390 1044065
102390 1052875
102390 1059511
102390 1062633
102390 1065933
102390 1068955
102390 1086057
102390 1104002
102390 1130481
102390 1133249
102390 1155891
23833 488747
488747 284193
488747 285508
488747 378544
488747 430571
488747 467977
488747 646905
488747 655961
488747 744531
488747 881337
488747 909961
488747 1072437
488747 1120939
488747 1141304
488747 1163798
488747 1214098
488747 1235425
488747 889229
488747 450184
488747 644531
488747 650926
488747 942415
488747 1027019
24736 856736
24736 295418
24736 314776
24736 682903
24736 853301
856736 211967
856736 380982
856736 484792
856736 536452
856736 605408
856736 682903
856736 710409
856736 742426
856736 768792
856736 792087
856736 812982
856736 839506
856736 853301
856736 858379
856736 860356
856736 910247
856736 942543
856736 968691
856736 1061462
856736 751657
856736 22085
856736 23990
856736 26503
856736 27249
856736 29958
856736 32020
856736 32648
856736 52713
856736 59584
856736 61705
856736 61881
856736 65101
856736 67968
856736 68203
856736 92862
856736 111480
856736 112593
856736 130479
856736 140051
856736 153180
856736 192516
856736 201747
856736 204363
856736 207348
856736 240072
856736 260017
856736 262866
856736 265668
856736 279019
856736 313091
856736 396561
856736 421486
856736 432436
856736 436798
856736 439235
856736 443647
856736 471638
856736 491380
856736 491456
856736 494437
856736 513251
856736 532530
856736 534590
856736 544678
856736 563138
856736 592529
856736 597017
856736 604009
856736 607607
856736 631677
856736 637213
856736 638798
856736 639396
856736 668540
856736 677318
856736 721969
856736 721989
856736 725176
856736 735764
856736 738467
856736 741196
856736 744043
856736 744456
856736 744632
856736 745876
856736 753728
856736 754665
856736 760992
856736 761701
856736 764422
856736 765188
856736 773984
856736 781474
856736 792242
856736 792360
856736 792831
856736 794323
856736 794893
856736 795933
856736 796886
856736 799605
856736 807870
856736 821436
856736 823105
856736 827837
856736 830041
856736 833884
856736 836659
856736 837830
856736 841246
856736 848019
856736 852136
856736 856388
856736 856638
856736 864040
856736 866289
856736 874865
856736 877774
856736 887978
856736 888945
856736 897161
856736 899404
856736 901154
856736 910923
856736 911545
856736 913751
856736 915989
856736 917551
856736 918338
856736 938567
856736 940589
856736 949490
856736 949622
856736 951112
856736 970726
856736 973926
856736 981170
856736 987660
856736 991360
856736 997673
856736 1001392
856736 1002654
856736 1003414
856736 1003611
856736 1004357
856736 1005083
856736 1006777
856736 1012014
856736 1018794
856736 1029296
856736 1044065
856736 1052875
856736 1059511
856736 1062633
856736 1065933
856736 1068093
856736 1068955
856736 1086057
856736 1104002
856736 1130481
856736 1133249
856736 1155891
26621 847293
847293 368202
847293 438646
847293 618478
847293 637213
847293 639371
847293 801227
847293 842810
847293 893764
847293 910715
847293 1054100
847293 1065760
847293 1099270
847293 1136107
847293 1223861
847293 1239592
847293 1044065
847293 258231
27249 313091
27249 22085
27249 23990
27249 26503
27249 29958
27249 32020
27249 32648
27249 52713
27249 59584
27249 61705
27249 61881
27249 65101
27249 67968
27249 68203
27249 92862
27249 111480
27249 112593
27249 130479
27249 140051
27249 153180
27249 192516
27249 201747
27249 204363
27249 207348
27249 240072
27249 260017
27249 262866
27249 265668
27249 279019
27249 396561
27249 421486
27249 432436
27249 436798
27249 439235
27249 443647
27249 471638
27249 491380
27249 491456
27249 494437
27249 513251
27249 532530
27249 534590
27249 544678
27249 563138
27249 592529
27249 597017
27249 604009
27249 607607
27249 631677
27249 637213
27249 638798
27249 639396
27249 668540
27249 677318
27249 721969
27249 721989
27249 725176
27249 735764
27249 738467
27249 741196
27249 744043
27249 744456
27249 744632
27249 745876
27249 751657
27249 753728
27249 754665
27249 760992
27249 761701
27249 764422
27249 765188
27249 773984
27249 781474
27249 792242
27249 792360
27249 792831
27249 794323
27249 794893
27249 795933
27249 796886
27249 799605
27249 807870
27249 821436
27249 823105
27249 827837
27249 830041
27249 833884
27249 836659
27249 837830
27249 841246
27249 848019
27249 852136
27249 856388
27249 856638
27249 864040
27249 866289
27249 874865
27249 877774
27249 887978
27249 888945
27249 897161
27249 899404
27249 901154
27249 910923
27249 911545
27249 913751
27249 915989
27249 917551
27249 918338
27249 938567
27249 940589
27249 942543
27249 949490
27249 949622
27249 951112
27249 970726
27249 973926
27249 981170
27249 987660
27249 991360
27249 997673
27249 1001392
27249 1002654
27249 1003414
27249 1003611
27249 1004357
27249 1005083
27249 1006777
27249 1012014
27249 1018794
27249 1029296
27249 1044065
27249 1052875
27249 1059511
27249 1062633
27249 1065933
27249 1068093
27249 1068112
27249 1068955
27249 1086057
27249 1104002
27249 1130481
27249 1133249
27249 1155891
313091 152970
313091 640235
313091 1003611
313091 1012014
313091 1068112
313091 938567
313091 22085
313091 23990
313091 26503
313091 29958
313091 32020
313091 32648
313091 52713
313091 59584
313091 61705
313091 61881
313091 65101
313091 67968
313091 68203
313091 92862
313091 111480
313091 112593
313091 130479
313091 140051
313091 153180
313091 192516
313091 201747
313091 204363
313091 207348
313091 240072
313091 260017
313091 262866
313091 265668
313091 279019
313091 396561
313091 421486
313091 432436
313091 436798
313091 439235
313091 443647
313091 471638
313091 491380
313091 491456
313091 494437
313091 513251
313091 532530
313091 534590
313091 544678
313091 563138
313091 592529
313091 597017
313091 604009
313091 607607
313091 631677
313091 637213
313091 638798
313091 639396
313091 668540
313091 677318
313091 721969
313091 721989
313091 725176
313091 735764
313091 738467
313091 741196
313091 744043
313091 744456
313091 744632
313091 745876
313091 751657
313091 753728
313091 754665
313091 760992
313091 761701
313091 764422
313091 765188
313091 773984
313091 781474
313091 792242
313091 792360
313091 792831
313091 794323
313091 794893
313091 795933
313091 796886
313091 799605
313091 807870
313091 821436
313091 823105
313091 827837
313091 830041
313091 833884
313091 836659
313091 837830
313091 841246
313091 848019
313091 852136
313091 856388
313091 856638
313091 864040
313091 866289
313091 874865
313091 877774
313091 887978
313091 888945
313091 897161
313091 899404
313091 901154
313091 910923
313091 911545
313091 913751
313091 915989
313091 917551
313091 918338
313091 940589
313091 942543
313091 949490
313091 949622
313091 951112
313091 970726
313091 973926
313091 981170
313091 987660
313091 991360
313091 997673
313091 1001392
313091 1002654
313091 1003414
313091 1004357
313091 1005083
313091 1006777
313091 1018794
313091 1029296
313091 1044065
313091 1052875
313091 1059511
313091 1062633
313091 1065933
313091 1068093
313091 1068955
313091 1086057
313091 1104002
313091 1130481
313091 1133249
313091 1155891
28662 729397
729397 325593
729397 428849
729397 542479
729397 651310
729397 770053
729397 849354
729397 851466
729397 1027105
729397 1035971
729397 1051366
729397 1051548
729397 1066497
729397 1222329
729397 897161
29389 1004357
1004357 69597
1004357 145896
1004357 235933
1004357 343911
1004357 348589
1004357 439235
1004357 532530
1004357 589209
1004357 693028
1004357 741209
1004357 768631
1004357 768749
1004357 847607
1004357 951903
1004357 1009729
1004357 1010377
1004357 1018545
1004357 1061300
1004357 1074331
1004357 1103104
1004357 1124209
1004357 1181336
1004357 1229097
1004357 889229
1004357 22085
1004357 23990
1004357 26503
1004357 29958
1004357 32020
1004357 32648
1004357 52713
1004357 59584
1004357 61705
1004357 61881
1004357 65101
1004357 67968
1004357 68203
1004357 92862
1004357 111480
1004357 112593
1004357 130479
1004357 140051
1004357 153180
1004357 192516
1004357 201747
1004357 204363
1004357 207348
1004357 240072
1004357 260017
1004357 262866
1004357 265668
1004357 279019
1004357 396561
1004357 421486
1004357 432436
1004357 436798
1004357 443647
1004357 471638
1004357 491380
1004357 491456
1004357 494437
1004357 513251
1004357 534590
1004357 544678
1004357 563138
1004357 592529
1004357 597017
1004357 604009
1004357 607607
1004357 631677
1004357 637213
1004357 638798
1004357 639396
1004357 668540
1004357 677318
1004357 721969
1004357 721989
1004357 725176
1004357 735764
1004357 738467
1004357 741196
1004357 744043
1004357 744456
1004357 744632
1004357 745876
1004357 751657
1004357 753728
1004357 754665
1004357 760992
1004357 761701
1004357 764422
1004357 765188
1004357 773984
1004357 781474
1004357 792242
1004357 792360
1004357 792831
1004357 794323
1004357 794893
1004357 795933
1004357 796886
1004357 799605
1004357 807870
1004357 821436
1004357 823105
1004357 827837
1004357 830041
1004357 833884
1004357 836659
1004357 837830
1004357 841246
1004357 848019
1004357 852136
1004357 856388
1004357 856638
1004357 864040
1004357 866289
1004357 874865
1004357 877774
1004357 887978
1004357 888945
1004357 897161
1004357 899404
1004357 901154
1004357 910923
1004357 911545
1004357 913751
1004357 915989
1004357 917551
1004357 918338
1004357 938567
1004357 940589
1004357 942543
1004357 949490
1004357 949622
1004357 951112
1004357 970726
1004357 973926
1004357 981170
1004357 987660
1004357 991360
1004357 997673
1004357 1001392
1004357 1002654
1004357 1003414
1004357 1003611
1004357 1005083
1004357 1006777
1004357 1012014
1004357 1018794
1004357 1029296
1004357 1044065
1004357 1052875
1004357 1059511
1004357 1062633
1004357 1065933
1004357 1068093
1004357 1068955
1004357 1086057
1004357 1104002
1004357 1130481
1004357 1133249
1004357 1155891
29958 887978
29958 22085
29958 23990
29958 26503
29958 32020
29958 32648
29958 52713
29958 59584
29958 61705
29958 61881
29958 65101
29958 67968
[truncated: 17,334 more rows]
