# Supplementary material for: Hierarchical effects facilitate spreading processes on synthetic and empirical multilayer networks
Source: PLoS One. 2021 Jun 9;16(6):e0252266. doi: 10.1371/journal.pone.0252266 (PMC8189515; doi:10.1371/journal.pone.0252266)
Supplement: S4 File — This file contains a list of node ID’s and network levels for all nodes used in the Line-Org and Project networks. (CSV) [file pone.0252266.s011.csv]

uniqueID	Level
1	1
2	1
3	1
4	0
5	1
6	1
7	1
8	1
9	1
10	0
11	1
12	1
13	1
14	1
15	1
16	1
17	1
18	1
20	1
21	0
22	1
23	0
24	0
25	1
26	0
28	1
30	1
32	1
34	1
35	1
37	1
38	1
40	1
41	1
42	1
43	1
44	1
46	0
48	1
49	1
50	1
51	0
52	1
53	1
54	1
55	1
56	1
57	1
58	1
59	1
60	1
61	1
62	1
63	1
64	1
65	1
66	1
67	1
68	1
71	1
72	1
73	1
74	1
75	0
78	1
79	1
80	1
81	1
82	1
83	1
84	1
87	0
88	1
89	1
91	1
92	1
93	0
94	1
95	1
96	1
97	1
98	1
99	1
100	1
101	1
102	1
103	1
105	1
106	1
107	1
108	1
109	1
110	1
111	0
112	1
113	1
114	1
115	1
116	1
117	1
119	1
120	1
122	1
125	1
126	1
127	1
128	1
130	1
131	1
133	1
134	1
135	1
138	1
139	0
140	1
142	1
144	1
145	1
146	1
147	1
149	1
150	1
151	1
153	1
155	1
157	1
158	1
160	1
161	1
164	1
165	1
166	1
167	1
19	2
29	2
31	2
33	2
36	2
39	2
45	2
47	2
70	2
85	2
118	2
121	2
123	2
124	2
129	2
132	2
137	2
141	2
148	2
154	2
156	2
159	2
162	2
163	2
27	2
77	2
90	2
104	2
136	2
143	2
152	2
69	4
76	3
86	5
