# Supplementary material for: Hierarchical effects facilitate spreading processes on synthetic and empirical multilayer networks
Source: PLoS One. 2021 Jun 9;16(6):e0252266. doi: 10.1371/journal.pone.0252266 (PMC8189515; doi:10.1371/journal.pone.0252266)
Supplement: S5 File — This file contains a list of all edges between the nodes (contained in S5 File) for the Line-Org network. (CSV) [file pone.0252266.s012.csv]

V1	V2
1	152
2	132
3	152
5	36
6	163
7	86
8	85
9	85
11	148
12	104
13	36
14	163
15	31
16	39
17	70
18	163
19	136
20	27
22	104
25	104
27	86
28	39
29	76
30	77
31	143
32	141
33	76
34	121
35	90
36	86
37	118
38	141
39	136
40	70
41	90
42	70
43	123
44	141
45	77
47	27
48	154
49	39
50	152
52	118
53	85
54	141
55	141
56	45
57	27
58	141
59	47
60	156
61	104
62	141
63	104
64	154
65	27
66	70
67	85
68	70
69	86
70	86
71	163
72	27
73	136
74	90
76	69
77	76
78	104
79	148
80	148
81	39
82	121
83	36
84	159
85	86
86	86
88	154
89	70
90	69
91	29
92	33
94	29
95	39
96	36
97	104
98	104
99	136
100	36
101	121
102	36
103	85
104	86
105	104
106	36
107	159
108	29
109	154
110	163
112	136
113	104
114	104
115	123
116	39
117	143
118	104
119	90
120	85
121	86
122	124
123	136
124	143
125	141
126	47
127	90
128	85
129	90
130	70
131	159
132	152
133	141
134	124
135	36
136	69
137	69
138	148
140	39
141	136
142	143
143	69
144	19
145	76
146	141
147	33
148	86
149	19
150	162
151	104
152	69
153	69
154	90
155	36
156	86
157	39
158	129
159	136
160	148
161	148
162	69
163	86
164	137
165	29
166	159
167	141
144	149
20	47
20	57
20	65
20	72
47	57
47	65
47	72
57	65
57	72
65	72
91	94
91	108
91	165
94	108
94	165
108	165
92	147
5	13
5	83
5	96
5	100
5	102
5	106
5	135
5	155
13	83
13	96
13	100
13	102
13	106
13	135
13	155
83	96
83	100
83	102
83	106
83	135
83	155
96	100
96	102
96	106
96	135
96	155
100	102
100	106
100	135
100	155
102	106
102	135
102	155
106	135
106	155
135	155
16	28
16	49
16	81
16	95
16	116
16	140
16	157
28	49
28	81
28	95
28	116
28	140
28	157
49	81
49	95
49	116
49	140
49	157
81	95
81	116
81	140
81	157
95	116
95	140
95	157
116	140
116	157
140	157
59	126
76	90
76	136
76	137
76	143
76	152
76	153
76	162
90	136
90	137
90	143
90	152
90	153
90	162
136	137
136	143
136	152
136	153
136	162
137	143
137	152
137	153
137	162
143	152
143	153
143	162
152	153
152	162
153	162
17	40
17	42
17	66
17	68
17	89
17	130
40	42
40	66
40	68
40	89
40	130
42	66
42	68
42	89
42	130
66	68
66	89
66	130
68	89
68	130
89	130
29	33
29	77
29	145
33	77
33	145
77	145
30	45
8	9
8	53
8	67
8	103
8	120
8	128
9	53
9	67
9	103
9	120
9	128
53	67
53	103
53	120
53	128
67	103
67	120
67	128
103	120
103	128
120	128
7	27
7	36
7	69
7	70
7	85
7	86
7	104
7	121
7	148
7	156
7	163
27	36
27	69
27	70
27	85
27	86
27	104
27	121
27	148
27	156
27	163
36	69
36	70
36	85
36	86
36	104
36	121
36	148
36	156
36	163
69	70
69	85
69	86
69	104
69	121
69	148
69	156
69	163
70	85
70	86
70	104
70	121
70	148
70	156
70	163
85	86
85	104
85	121
85	148
85	156
85	163
86	104
86	121
86	148
86	156
86	163
104	121
104	148
104	156
104	163
121	148
121	156
121	163
148	156
148	163
156	163
35	41
35	74
35	119
35	127
35	129
35	154
41	74
41	119
41	127
41	129
41	154
74	119
74	127
74	129
74	154
119	127
119	129
119	154
127	129
127	154
129	154
12	22
12	25
12	61
12	63
12	78
12	97
12	98
12	105
12	113
12	114
12	118
12	151
22	25
22	61
22	63
22	78
22	97
22	98
22	105
22	113
22	114
22	118
22	151
25	61
25	63
25	78
25	97
25	98
25	105
25	113
25	114
25	118
25	151
61	63
61	78
61	97
61	98
61	105
61	113
61	114
61	118
61	151
63	78
63	97
63	98
63	105
63	113
63	114
63	118
63	151
78	97
78	98
78	105
78	113
78	114
78	118
78	151
97	98
97	105
97	113
97	114
97	118
97	151
98	105
98	113
98	114
98	118
98	151
105	113
105	114
105	118
105	151
113	114
113	118
113	151
114	118
114	151
118	151
37	52
34	82
34	101
82	101
43	115
122	134
19	39
19	73
19	99
19	112
19	123
19	141
19	159
39	73
39	99
39	112
39	123
39	141
39	159
73	99
73	112
73	123
73	141
73	159
99	112
99	123
99	141
99	159
112	123
112	141
112	159
123	141
123	159
141	159
32	38
32	44
32	54
32	55
32	58
32	62
32	125
32	133
32	146
32	167
38	44
38	54
38	55
38	58
38	62
38	125
38	133
38	146
38	167
44	54
44	55
44	58
44	62
44	125
44	133
44	146
44	167
54	55
54	58
54	62
54	125
54	133
54	146
54	167
55	58
55	62
55	125
55	133
55	146
55	167
58	62
58	125
58	133
58	146
58	167
62	125
62	133
62	146
62	167
125	133
125	146
125	167
133	146
133	167
146	167
31	117
31	124
31	142
117	124
117	142
124	142
11	79
11	80
11	138
11	160
11	161
79	80
79	138
79	160
79	161
80	138
80	160
80	161
138	160
138	161
160	161
1	3
1	50
1	132
3	50
3	132
50	132
48	64
48	88
48	109
64	88
64	109
88	109
84	107
84	131
84	166
107	131
107	166
131	166
6	14
6	18
6	71
6	110
14	18
14	71
14	110
18	71
18	110
71	110
