# Supplementary material for: Hierarchical effects facilitate spreading processes on synthetic and empirical multilayer networks
Source: PLoS One. 2021 Jun 9;16(6):e0252266. doi: 10.1371/journal.pone.0252266 (PMC8189515; doi:10.1371/journal.pone.0252266)
Supplement: S6 File — This file contains a list of all edges between the nodes and the number of emails (contained in S5 File) for the Email network. (CSV) [file pone.0252266.s013.csv]

1 152
152 1
152 3
152 50
152 132
152 69
152 19
152 33
152 35
152 47
152 85
152 90
152 103
152 128
152 129
152 133
152 136
152 137
152 141
152 143
152 153
152 162
152 166
2 132
132 152
132 2
132 96
132 3
132 36
132 52
132 54
132 60
132 102
132 116
132 118
132 133
132 141
132 155
132 166
3 152
3 132
3 82
3 103
3 128
3 143
3 166
5 36
36 132
36 5
36 13
36 86
36 83
36 96
36 100
36 102
36 106
36 135
36 155
36 69
36 17
36 37
36 52
36 55
36 85
36 103
36 107
36 118
36 130
36 136
36 148
36 156
36 166
6 163
163 6
163 14
163 18
163 71
163 110
163 86
163 154
163 37
163 41
163 85
163 90
163 118
163 129
163 141
7 86
86 36
86 163
86 7
86 27
86 69
86 70
86 85
86 86
86 104
86 121
86 148
86 156
86 101
86 118
86 136
8 85
8 9
8 37
8 39
8 50
8 52
8 55
8 60
8 62
8 81
8 95
8 103
8 107
8 118
8 121
8 128
8 136
8 141
8 156
8 166
85 152
85 36
85 163
85 86
85 8
85 9
85 53
85 67
85 103
85 120
85 128
85 37
85 39
85 52
85 62
85 81
85 83
85 107
85 118
85 121
85 130
85 136
85 141
85 156
85 166
9 8
9 85
11 148
11 17
11 35
11 37
11 47
11 52
11 78
11 80
11 97
11 118
11 121
11 133
11 150
11 153
11 156
148 36
148 86
148 11
148 79
148 80
148 138
148 160
148 161
148 14
148 17
148 37
148 47
148 52
148 69
148 78
148 90
148 110
148 118
148 121
148 130
148 135
148 136
148 153
12 104
104 86
104 12
104 22
104 25
104 61
104 63
104 78
104 97
104 98
104 105
104 113
104 114
104 118
104 151
13 36
13 35
13 37
13 41
13 52
13 54
13 60
13 67
13 74
13 83
13 90
13 95
13 118
13 127
13 129
14 163
14 148
14 37
14 52
14 62
14 80
14 118
14 129
14 133
14 141
15 31
31 15
31 143
16 39
39 8
39 85
39 16
39 28
39 136
39 49
39 81
39 95
39 116
39 140
39 157
39 62
39 83
39 103
39 112
39 121
39 155
39 166
17 36
17 11
17 148
17 70
17 68
17 19
17 32
17 37
17 41
17 62
17 78
17 80
17 81
17 89
17 90
17 97
17 105
17 110
17 129
17 130
17 133
17 136
17 141
17 146
17 158
17 161
17 166
70 86
70 17
70 40
70 42
70 66
70 68
70 89
70 130
18 163
18 41
18 90
18 110
18 129
18 154
19 152
19 17
19 136
19 144
19 149
19 62
19 97
19 112
19 133
19 135
19 141
19 166
136 152
136 36
136 86
136 8
136 85
136 148
136 39
136 17
136 19
136 73
136 99
136 112
136 123
136 69
136 141
136 159
136 30
136 47
136 62
136 77
136 84
136 107
136 133
136 135
136 137
136 144
136 153
136 155
136 161
136 166
20 27
27 86
27 20
27 47
27 57
27 65
27 72
27 69
27 121
27 126
22 104
22 78
25 104
28 39
29 76
29 91
29 94
29 108
29 165
76 29
76 33
76 69
76 77
76 145
30 136
30 77
30 45
30 65
30 90
30 97
30 117
30 119
30 133
30 135
30 161
77 136
77 76
77 30
77 45
77 33
77 69
77 90
77 91
77 119
77 123
77 135
77 147
143 152
143 3
143 31
143 117
143 124
143 142
143 69
143 35
143 90
32 17
32 141
32 50
32 82
32 88
141 152
141 132
141 163
141 8
141 85
141 14
141 17
141 19
141 136
141 32
141 38
141 44
141 54
141 55
141 58
141 62
141 125
141 133
141 146
141 167
141 37
141 90
141 103
141 107
141 128
141 144
141 166
33 152
33 76
33 77
33 92
33 147
33 45
33 69
33 90
33 119
33 135
33 162
34 121
121 86
121 8
121 85
121 11
121 148
121 39
121 27
121 34
121 82
121 101
121 45
121 47
121 69
121 78
121 117
121 118
121 156
35 152
35 11
35 13
35 143
35 90
35 64
35 65
35 74
35 83
35 117
35 119
35 124
35 127
35 129
35 154
35 161
90 152
90 163
90 148
90 13
90 17
90 18
90 30
90 77
90 143
90 141
90 33
90 35
90 41
90 74
90 69
90 119
90 127
90 129
90 154
90 65
90 83
90 97
90 110
90 135
90 137
90 161
90 166
37 36
37 163
37 8
37 85
37 11
37 148
37 13
37 14
37 17
37 141
37 118
37 52
37 57
37 64
37 65
37 80
37 83
37 98
37 103
37 119
37 133
37 154
118 132
118 36
118 163
118 86
118 8
118 85
118 11
118 148
118 104
118 13
118 14
118 121
118 37
118 52
118 67
118 155
118 63
118 64
118 78
118 80
118 83
118 98
118 102
118 103
118 113
118 128
38 141
40 70
40 66
41 163
41 13
41 17
41 18
41 90
41 74
41 110
42 70
43 123
123 136
123 77
123 43
123 115
44 141
44 166
45 30
45 77
45 33
45 121
45 56
45 69
45 82
45 126
47 152
47 11
47 148
47 136
47 27
47 121
47 59
47 126
47 57
47 65
47 72
47 78
47 82
47 98
47 112
47 117
48 154
154 163
154 18
154 35
154 90
154 37
154 48
154 64
154 88
154 109
154 103
49 39
50 152
50 8
50 32
50 56
50 58
50 62
50 81
50 95
50 103
50 166
52 132
52 36
52 8
52 85
52 11
52 148
52 13
52 14
52 37
52 118
52 63
52 64
52 80
52 83
52 98
52 102
52 103
52 112
52 117
52 128
52 155
53 85
54 132
54 13
54 141
54 55
54 58
54 60
54 67
54 103
54 107
54 128
54 166
55 36
55 8
55 141
55 54
55 58
55 60
55 62
55 83
55 102
55 103
55 107
55 166
56 45
56 50
56 62
56 98
56 103
56 166
57 27
57 37
57 47
57 65
57 72
57 97
57 98
57 112
57 117
58 141
58 50
58 54
58 55
58 60
58 103
58 166
59 47
60 132
60 8
60 13
60 54
60 55
60 58
60 156
60 67
60 82
60 83
60 97
60 103
60 105
60 128
156 36
156 86
156 8
156 85
156 11
156 121
156 60
156 69
156 83
156 101
156 153
156 155
61 104
61 114
61 95
61 98
62 8
62 85
62 14
62 39
62 17
62 19
62 136
62 141
62 50
62 55
62 56
62 64
62 73
62 80
62 88
62 102
62 103
62 107
62 128
62 133
62 146
63 104
63 118
63 52
63 98
64 35
64 37
64 118
64 154
64 52
64 62
64 65
64 73
64 82
64 88
64 94
64 98
64 117
64 119
65 27
65 30
65 35
65 90
65 37
65 47
65 57
65 64
65 119
65 127
65 129
66 70
66 40
66 89
66 130
67 85
67 13
67 118
67 54
67 60
68 17
68 70
69 152
69 36
69 86
69 148
69 136
69 27
69 76
69 77
69 143
69 33
69 121
69 90
69 45
69 156
69 137
69 153
69 162
69 101
69 133
69 135
69 166
71 163
72 27
72 47
72 57
72 98
73 136
73 62
73 64
73 107
73 112
73 133
73 166
74 13
74 35
74 90
74 41
74 83
74 127
78 11
78 148
78 104
78 17
78 22
78 121
78 118
78 47
78 80
78 97
78 98
78 130
79 148
79 160
80 11
80 148
80 14
80 17
80 37
80 118
80 52
80 62
80 78
80 98
80 110
80 133
80 160
81 8
81 85
81 39
81 17
81 50
81 95
81 103
81 128
82 3
82 32
82 121
82 45
82 47
82 60
82 64
82 98
82 113
82 117
83 36
83 85
83 13
83 39
83 35
83 90
83 37
83 118
83 52
83 55
83 60
83 156
83 74
83 102
83 127
83 129
83 161
84 136
84 159
84 92
84 166
159 136
159 84
159 107
159 131
159 166
88 32
88 154
88 62
88 64
88 110
88 125
89 17
89 70
89 66
89 130
91 29
91 77
92 33
92 84
92 165
94 29
94 64
94 103
94 117
94 119
95 8
95 13
95 39
95 50
95 61
95 81
95 99
95 103
95 128
96 132
96 36
97 11
97 104
97 17
97 19
97 30
97 90
97 57
97 60
97 78
97 105
97 117
97 133
97 135
98 104
98 37
98 118
98 47
98 52
98 56
98 57
98 61
98 63
98 64
98 72
98 78
98 80
98 82
98 113
99 136
99 95
100 36
101 86
101 121
101 156
101 69
102 132
102 36
102 118
102 52
102 55
102 62
102 83
102 107
102 155
102 166
103 152
103 3
103 36
103 8
103 85
103 39
103 141
103 37
103 118
103 154
103 50
103 52
103 54
103 55
103 56
103 58
103 60
103 62
103 81
103 94
103 95
103 107
103 128
103 166
105 104
105 17
105 60
105 97
106 36
107 36
107 8
107 85
107 136
107 141
107 54
107 55
107 62
107 73
107 159
107 102
107 103
107 128
107 166
108 29
109 154
110 163
110 148
110 17
110 18
110 90
110 41
110 80
110 88
110 129
112 39
112 19
112 136
112 47
112 52
112 57
112 73
112 126
112 133
113 104
113 118
113 82
113 98
114 104
114 61
115 123
116 132
116 39
117 30
117 143
117 121
117 35
117 47
117 52
117 57
117 64
117 82
117 94
117 97
117 119
117 142
119 30
119 77
119 33
119 35
119 90
119 37
119 64
119 65
119 94
119 117
119 126
119 129
119 135
120 85
122 124
122 134
124 143
124 35
124 122
124 134
125 141
125 88
126 27
126 45
126 47
126 112
126 119
127 13
127 35
127 90
127 65
127 74
127 83
128 152
128 3
128 8
128 85
128 141
128 118
128 52
128 54
128 60
128 62
128 81
128 95
128 103
128 107
128 133
128 166
129 152
129 163
129 13
129 14
129 17
129 18
129 35
129 90
129 65
129 83
129 110
129 119
129 158
129 153
130 36
130 85
130 148
130 17
130 70
130 66
130 78
130 89
131 159
133 152
133 132
133 11
133 14
133 17
133 19
133 136
133 30
133 141
133 37
133 62
133 69
133 73
133 80
133 97
133 112
133 128
133 161
133 166
134 122
134 124
135 36
135 148
135 19
135 136
135 30
135 77
135 33
135 90
135 69
135 97
135 119
137 152
137 136
137 90
137 69
137 164
138 148
140 39
142 143
142 117
144 19
144 136
144 141
144 166
145 76
146 17
146 141
146 62
147 77
147 33
149 19
149 166
150 11
150 162
162 152
162 33
162 69
162 150
151 104
153 152
153 11
153 148
153 136
153 156
153 69
153 129
155 132
155 36
155 39
155 136
155 118
155 52
155 156
155 102
157 39
158 17
158 129
160 148
160 79
160 80
161 148
161 17
161 136
161 30
161 35
161 90
161 83
161 133
161 166
164 137
165 29
165 92
166 152
166 132
166 3
166 36
166 8
166 85
166 39
166 17
166 19
166 136
166 141
166 90
166 44
166 50
166 54
166 55
166 56
166 58
166 69
166 73
166 84
166 159
166 102
166 103
166 107
166 128
166 133
166 144
166 149
166 161
167 141
